# Supplementary material for: Horizontal transfer of a retrotransposon between parasitic nematodes and the common shrew
Source: Mob DNA. 2019 May 30;10:24. doi: 10.1186/s13100-019-0166-3 (PMC6542046; doi:10.1186/s13100-019-0166-3)
Supplement: Supplementary file 1 — List of genomes. (XLS 52 kb) [file 13100_2019_166_MOESM1_ESM.xls]

## Sheet: AdditionalFile1
Nematode genomes
Acanthocheilonema	viteae	PRJEB4306	WBPS6	acanthocheilonema_viteae.PRJEB4306.WBPS6.genomic.fa
Ancylostoma	caninum	PRJNA72585	WBPS6	ancylostoma_caninum.PRJNA72585.WBPS6.genomic.fa
Ancylostoma	ceylanicum	PRJNA231479	WBPS6	ancylostoma_ceylanicum.PRJNA231479.WBPS6.genomic.fa
Ancylostoma	ceylanicum	PRJNA72583	WBPS6	ancylostoma_ceylanicum.PRJNA72583.WBPS6.genomic.fa
Ancylostoma	duodenale	PRJNA72581	WBPS6	ancylostoma_duodenale.PRJNA72581.WBPS6.genomic.fa
Angiostrongylus	cantonensis	PRJEB493	WBPS6	angiostrongylus_cantonensis.PRJEB493.WBPS6.genomic.fa
Angiostrongylus	costaricensis	PRJEB494	WBPS6	angiostrongylus_costaricensis.PRJEB494.WBPS6.genomic.fa
Anisakis	simplex	PRJEB496	WBPS6	anisakis_simplex.PRJEB496.WBPS6.genomic.fa
Ascaris	lumbricoides	PRJEB4950	WBPS6	ascaris_lumbricoides.PRJEB4950.WBPS6.genomic.fa
Ascaris	suum	PRJNA62057	WBPS6	ascaris_suum.PRJNA62057.WBPS6.genomic.fa
Ascaris	suum	PRJNA80881	WBPS6	ascaris_suum.PRJNA80881.WBPS6.genomic.fa
Brugia	malayi	PRJNA10729	WS252	b_malayi.PRJNA10729.WS252.genomic.fa
Brugia	pahangi	PRJEB497	WBPS6	brugia_pahangi.PRJEB497.WBPS6.genomic.fa
Brugia	timori	PRJEB4663	WBPS6	brugia_timori.PRJEB4663.WBPS6.genomic.fa
Bursaphelenchus	xylophilus	PRJEA64437	WBPS6	bursaphelenchus_xylophilus.PRJEA64437.WBPS6.genomic.fa
Caenorhabditis	angaria	PRJNA51225	WS252	c_angaria.PRJNA51225.WS252.genomic.fa
Caenorhabditis	brenneri	PRJNA20035	WS252	c_brenneri.PRJNA20035.WS252.genomic.fa
Caenorhabditis	briggsae	PRJNA10731	WS252	c_briggsae.PRJNA10731.WS252.genomic.fa
Caenorhabditis	elegans	PRJNA13758	WS252	c_elegans.PRJNA13758.WS252.genomic.fa
Caenorhabditis	japonica	PRJNA12591	WS252	c_japonica.PRJNA12591.WS252.genomic.fa
Caenorhabditis	remanei	PRJNA248909	WS252	c_remanei.PRJNA248909.WS252.genomic.fa
Caenorhabditis	sinica	PRJNA194557	WS252	c_sinica.PRJNA194557.WS252.genomic.fa
Caenorhabditis	tropicalis	PRJNA53597	WS252	c_tropicalis.PRJNA53597.WS252.genomic.fa
Cylicostephanus	goldi	PRJEB498	WBPS6	cylicostephanus_goldi.PRJEB498.WBPS6.genomic.fa
Dictyocaulus	viviparus	PRJEB5116	WBPS6	dictyocaulus_viviparus.PRJEB5116.WBPS6.genomic.fa
Dictyocaulus	viviparus	PRJNA72587	WBPS6	dictyocaulus_viviparus.PRJNA72587.WBPS6.genomic.fa
Dirofilaria	immitis	PRJEB1797	WBPS6	dirofilaria_immitis.PRJEB1797.WBPS6.genomic.fa
Dracunculus	medinensis	PRJEB500	WBPS6	dracunculus_medinensis.PRJEB500.WBPS6.genomic.fa
Elaeophora	elaphi	PRJEB502	WBPS6	elaeophora_elaphi.PRJEB502.WBPS6.genomic.fa
Enterobius	vermicularis	PRJEB503	WBPS6	enterobius_vermicularis.PRJEB503.WBPS6.genomic.fa
Globodera	pallida	PRJEB123	WBPS6	globodera_pallida.PRJEB123.WBPS6.genomic.fa
Gongylonema	pulchrum	PRJEB505	WBPS6	gongylonema_pulchrum.PRJEB505.WBPS6.genomic.fa
Haemonchus	contortus	PRJEB506	WBPS6	haemonchus_contortus.PRJEB506.WBPS6.genomic.fa
Haemonchus	contortus	PRJNA205202	WBPS6	haemonchus_contortus.PRJNA205202.WBPS6.genomic.fa
Haemonchus	placei	PRJEB509	WBPS6	haemonchus_placei.PRJEB509.WBPS6.genomic.fa
Heligmosomoides	polygyrus	PRJEB1203	WBPS6	heligmosomoides_polygyrus.PRJEB1203.WBPS6.genomic.fa
Heterorhabditis	bacteriophora	PRJNA13977	WBPS6	heterorhabditis_bacteriophora.PRJNA13977.WBPS6.genomic.fa
Litomosoides	sigmodontis	PRJEB3075	WBPS6	litomosoides_sigmodontis.PRJEB3075.WBPS6.genomic.fa
Loa	loa	PRJNA246086	WBPS6	loa_loa.PRJNA246086.WBPS6.genomic.fa
Loa	loa	PRJNA60051	WBPS6	loa_loa.PRJNA60051.WBPS6.genomic.fa
Meloidogyne	floridensis	PRJEB6016	WBPS6	meloidogyne_floridensis.PRJEB6016.WBPS6.genomic.fa
Meloidogyne	hapla	PRJNA29083	WBPS6	meloidogyne_hapla.PRJNA29083.WBPS6.genomic.fa
Meloidogyne	incognita	PRJEA28837	WBPS6	meloidogyne_incognita.PRJEA28837.WBPS6.genomic.fa
Necator	americanus	PRJNA72135	WBPS6	necator_americanus.PRJNA72135.WBPS6.genomic.fa
Nippostrongylus	brasiliensis	PRJEB511	WBPS6	nippostrongylus_brasiliensis.PRJEB511.WBPS6.genomic.fa
Oesophagostomum	dentatum	PRJNA72579	WBPS6	oesophagostomum_dentatum.PRJNA72579.WBPS6.genomic.fa
Onchocerca	flexuosa	PRJEB512	WBPS6	onchocerca_flexuosa.PRJEB512.WBPS6.genomic.fa
Onchocerca	ochengi	PRJEB1204	WBPS6	onchocerca_ochengi.PRJEB1204.WBPS6.genomic.fa
Onchocerca	ochengi	PRJEB1809	WBPS6	onchocerca_ochengi.PRJEB1809.WBPS6.genomic.fa
Onchocerca	volvulus	PRJEB513	WS252	o_volvulus.PRJEB513.WS252.genomic.fa
Parascaris	equorum	PRJEB514	WBPS6	parascaris_equorum.PRJEB514.WBPS6.genomic.fa
Parastrongyloides	trichosuri	PRJEB515	WBPS6	parastrongyloides_trichosuri.PRJEB515.WBPS6.genomic.fa
Pristionchus	pacificus	PRJNA12644	WS252	p_pacificus.PRJNA12644.WS252.genomic.fa
Pristionchus	redivivus	PRJNA186477	WS252	p_redivivus.PRJNA186477.WS252.genomic.fa
Pristionchus	exspectatus	PRJEB6009	WBPS6	pristionchus_exspectatus.PRJEB6009.WBPS6.genomic.fa
Rhabditophanes	kr3021	PRJEB1297	WBPS6	rhabditophanes_kr3021.PRJEB1297.WBPS6.genomic.fa
Romanomermis	culicivorax	PRJEB1358	WBPS6	romanomermis_culicivorax.PRJEB1358.WBPS6.genomic.fa
Soboliphyme	baturini	PRJEB516	WBPS6	soboliphyme_baturini.PRJEB516.WBPS6.genomic.fa
Strongyloides	ratti	PRJEB125	WS252	s_ratti.PRJEB125.WS252.genomic.fa
Steinernema	carpocapsae	PRJNA202318	WBPS6	steinernema_carpocapsae.PRJNA202318.WBPS6.genomic.fa
Steinernema	feltiae	PRJNA204661	WBPS6	steinernema_feltiae.PRJNA204661.WBPS6.genomic.fa
Steinernema	glaseri	PRJNA204943	WBPS6	steinernema_glaseri.PRJNA204943.WBPS6.genomic.fa
Steinernema	monticolum	PRJNA205067	WBPS6	steinernema_monticolum.PRJNA205067.WBPS6.genomic.fa
Steinernema	scapterisci	PRJNA204942	WBPS6	steinernema_scapterisci.PRJNA204942.WBPS6.genomic.fa
Strongyloides	papillosus	PRJEB525	WBPS6	strongyloides_papillosus.PRJEB525.WBPS6.genomic.fa
Strongyloides	stercoralis	PRJEB528	WBPS6	strongyloides_stercoralis.PRJEB528.WBPS6.genomic.fa
Strongyloides	venezuelensis	PRJEB530	WBPS6	strongyloides_venezuelensis.PRJEB530.WBPS6.genomic.fa
Strongylus	vulgaris	PRJEB531	WBPS6	strongylus_vulgaris.PRJEB531.WBPS6.genomic.fa
Syphacia	muris	PRJEB524	WBPS6	syphacia_muris.PRJEB524.WBPS6.genomic.fa
Teladorsagia	circumcincta	PRJNA72569	WBPS6	teladorsagia_circumcincta.PRJNA72569.WBPS6.genomic.fa
Toxocara	canis	PRJEB533	WBPS6	toxocara_canis.PRJEB533.WBPS6.genomic.fa
Trichinella	nativa	PRJNA179527	WBPS6	trichinella_nativa.PRJNA179527.WBPS6.genomic.fa
Trichinella	spiralis	PRJNA12603	WBPS6	trichinella_spiralis.PRJNA12603.WBPS6.genomic.fa
Trichuris	muris	PRJEB126	WBPS6	trichuris_muris.PRJEB126.WBPS6.genomic.fa
Trichuris	suis	PRJNA179528	WBPS6	trichuris_suis.PRJNA179528.WBPS6.genomic.fa
Trichuris	suis	PRJNA208415	WBPS6	trichuris_suis.PRJNA208415.WBPS6.genomic.fa
Trichuris	suis	PRJNA208416	WBPS6	trichuris_suis.PRJNA208416.WBPS6.genomic.fa
Trichuris	trichiura	PRJEB535	WBPS6	trichuris_trichiura.PRJEB535.WBPS6.genomic.fa
Wuchereria	bancrofti	PRJEB536	WBPS6	wuchereria_bancrofti.PRJEB536.WBPS6.genomic.fa
Loa	loa	GCF_183805_1		GCF_000183805.1_Loa_loa_V1_genomic.fna
Wuchereria	bancrofti	GCA_180755_1		GCA_000180755.1_Wuchereria_bancrofti_V1_genomic.fna
Mammalian genomes
Homo	sapiens	GCF_000001405.33	RefSeq	GCF_000001405.33_GRCh38.p7_genomic.fna
Pan	troglodytes	GCF_000001515.6	RefSeq	GCF_000001515.6_Pan_troglodytes-2.1.4_genomic.fna
Pongo	abelii	GCF_000001545.4	RefSeq	GCF_000001545.4_P_pygmaeus_2.0.2_genomic.fna
Mus	musculus	GCF_000001635.24	RefSeq	GCF_000001635.24_GRCm38.p4_genomic.fna
Rattus	norvegicus	GCF_000001895.5	RefSeq	GCF_000001895.5_Rnor_6.0_genomic.fna
Loxodonta	africana	GCF_000001905.1	RefSeq	GCF_000001905.1_Loxafr3.0_genomic.fna
Mus	musculus	GCF_000002165.2	RefSeq	GCF_000002165.2_Mm_Celera_genomic.fna
Rattus	norvegicus	GCF_000002265.2	RefSeq	GCF_000002265.2_Rn_Celera_genomic.fna
Canis	lupus familiaris	GCF_000002285.3	RefSeq	GCF_000002285.3_CanFam3.1_genomic.fna
Monodelphis	domestica	GCF_000002295.2	RefSeq	GCF_000002295.2_MonDom5_genomic.fna
Equus	caballus	GCF_000002305.2	RefSeq	GCF_000002305.2_EquCab2.0_genomic.fna
Sus	scrofa	GCF_000003025.5	RefSeq	GCF_000003025.5_Sscrofa10.2_genomic.fna
Bos	taurus	GCF_000003055.6	RefSeq	GCF_000003055.6_Bos_taurus_UMD_3.1.1_genomic.fna
Bos	taurus	GCF_000003205.7	RefSeq	GCF_000003205.7_Btau_5.0.1_genomic.fna
Oryctolagus	cuniculus	GCF_000003625.3	RefSeq	GCF_000003625.3_OryCun2.0_genomic.fna
Ailuropoda	melanoleuca	GCF_000004335.2	RefSeq	GCF_000004335.2_AilMel_1.0_genomic.fna
Callithrix	jacchus	GCF_000004665.1	RefSeq	GCF_000004665.1_Callithrix_jacchus-3.2_genomic.fna
Nomascus	leucogenys	GCF_000146795.2	RefSeq	GCF_000146795.2_Nleu_3.0_genomic.fna
Myotis	lucifugus	GCF_000147115.1	RefSeq	GCF_000147115.1_Myoluc2.0_genomic.fna
Cavia	porcellus	GCF_000151735.1	RefSeq	GCF_000151735.1_Cavpor3.0_genomic.fna
Pteropus	vampyrus	GCF_000151845.1	RefSeq	GCF_000151845.1_Pvam_2.0_genomic.fna
Tursiops	truncatus	GCF_000151865.2	RefSeq	GCF_000151865.2_Ttru_1.4_genomic.fna
Dipodomys	ordii	GCF_000151885.1	RefSeq	GCF_000151885.1_Dord_2.0_genomic.fna
Gorilla	gorilla gorilla	GCF_000151905.1	RefSeq	GCF_000151905.1_gorGor3.1_genomic.fna
Tarsius	syrichta	GCF_000164805.1	RefSeq	GCF_000164805.1_Tarsius_syrichta-2.0.1_genomic.fna
Vicugna	pacos	GCF_000164845.2	RefSeq	GCF_000164845.2_Vicugna_pacos-2.0.2_genomic.fna
Microcebus	murinus	GCF_000165445.1	RefSeq	GCF_000165445.1_Mmur_2.0_genomic.fna
Sorex	araneus	GCF_000181275.1	RefSeq	GCF_000181275.1_SorAra2.0_genomic.fna
Otolemur	garnettii	GCF_000181295.1	RefSeq	GCF_000181295.1_OtoGar3_genomic.fna
Felis	catus	GCF_000181335.2	RefSeq	GCF_000181335.2_Felis_catus_8.0_genomic.fna
Sarcophilus	harrisii	GCF_000189315.1	RefSeq	GCF_000189315.1_Devil_ref_v7.0_genomic.fna
Dasypus	novemcinctus	GCF_000208655.1	RefSeq	GCF_000208655.1_Dasnov3.0_genomic.fna
Mustela	putorius furo	GCF_000215625.1	RefSeq	GCF_000215625.1_MusPutFur1.0_genomic.fna
Cricetulus	griseus	GCF_000223135.1	RefSeq	GCF_000223135.1_CriGri_1.0_genomic.fna
Saimiri	boliviensis boliviensis	GCF_000235385.1	RefSeq	GCF_000235385.1_SaiBol1.0_genomic.fna
Ictidomys	tridecemlineatus	GCF_000236235.1	RefSeq	GCF_000236235.1_SpeTri2.0_genomic.fna
Trichechus	manatus latirostris	GCF_000243295.1	RefSeq	GCF_000243295.1_TriManLat1.0_genomic.fna
Heterocephalus	glaber	GCF_000247695.1	RefSeq	GCF_000247695.1_HetGla_female_1.0_genomic.fna
Pan	paniscus	GCF_000258655.2	RefSeq	GCF_000258655.2_panpan1.1_genomic.fna
Octodon	degus	GCF_000260255.1	RefSeq	GCF_000260255.1_OctDeg1.0_genomic.fna
Condylura	cristata	GCF_000260355.1	RefSeq	GCF_000260355.1_ConCri1.0_genomic.fna
Papio	anubis	GCF_000264685.2	RefSeq	GCF_000264685.2_Panu_2.0_genomic.fna
Chinchilla	lanigera	GCF_000276665.1	RefSeq	GCF_000276665.1_ChiLan1.0_genomic.fna
Jaculus	jaculus	GCF_000280705.1	RefSeq	GCF_000280705.1_JacJac1.0_genomic.fna
Ceratotherium	simum simum	GCF_000283155.1	RefSeq	GCF_000283155.1_CerSimSim1.0_genomic.fna
Ochotona	princeps	GCF_000292845.1	RefSeq	GCF_000292845.1_OchPri3.0_genomic.fna
Chrysochloris	asiatica	GCF_000296735.1	RefSeq	GCF_000296735.1_ChrAsi1.0_genomic.fna
Erinaceus	europaeus	GCF_000296755.1	RefSeq	GCF_000296755.1_EriEur2.0_genomic.fna
Orycteropus	afer afer	GCF_000298275.1	RefSeq	GCF_000298275.1_OryAfe1.0_genomic.fna
Bos	mutus	GCF_000298355.1	RefSeq	GCF_000298355.1_BosGru_v2.0_genomic.fna
Ovis	aries	GCF_000298735.2	RefSeq	GCF_000298735.2_Oar_v4.0_genomic.fna
Elephantulus	edwardii	GCF_000299155.1	RefSeq	GCF_000299155.1_EleEdw1.0_genomic.fna
Homo	sapiens	GCF_000306695.2	RefSeq	GCF_000306695.2_CHM1_1.1_genomic.fna
Eptesicus	fuscus	GCF_000308155.1	RefSeq	GCF_000308155.1_EptFus1.0_genomic.fna
Camelus	ferus	GCF_000311805.1	RefSeq	GCF_000311805.1_CB1_genomic.fna
Echinops	telfairi	GCF_000313985.1	RefSeq	GCF_000313985.1_EchTel2.0_genomic.fna
Microtus	ochrogaster	GCF_000317375.1	RefSeq	GCF_000317375.1_MicOch1.0_genomic.fna
Capra	hircus	GCF_000317765.1	RefSeq	GCF_000317765.1_CHIR_1.0_genomic.fna
Odobenus	rosmarus divergens	GCF_000321225.1	RefSeq	GCF_000321225.1_Oros_1.0_genomic.fna
Pteropus	alecto	GCF_000325575.1	RefSeq	GCF_000325575.1_ASM32557v1_genomic.fna
Myotis	davidii	GCF_000327345.1	RefSeq	GCF_000327345.1_ASM32734v1_genomic.fna
Orcinus	orca	GCF_000331955.2	RefSeq	GCF_000331955.2_Oorc_1.1_genomic.fna
Tupaia	chinensis	GCF_000334495.1	RefSeq	GCF_000334495.1_TupChi_1.0_genomic.fna
Mesocricetus	auratus	GCF_000349665.1	RefSeq	GCF_000349665.1_MesAur1.0_genomic.fna
Leptonychotes	weddellii	GCF_000349705.1	RefSeq	GCF_000349705.1_LepWed1.0_genomic.fna
Macaca	fascicularis	GCF_000364345.1	RefSeq	GCF_000364345.1_Macaca_fascicularis_5.0_genomic.fna
Pantholops	hodgsonii	GCF_000400835.1	RefSeq	GCF_000400835.1_PHO1.0_genomic.fna
Chlorocebus	sabaeus	GCF_000409795.2	RefSeq	GCF_000409795.2_Chlorocebus_sabeus_1.1_genomic.fna
Myotis	brandtii	GCF_000412655.1	RefSeq	GCF_000412655.1_ASM41265v1_genomic.fna
Cricetulus	griseus	GCF_000419365.1	RefSeq	GCF_000419365.1_C_griseus_v1.0_genomic.fna
Lipotes	vexillifer	GCF_000442215.1	RefSeq	GCF_000442215.1_Lipotes_vexillifer_v1_genomic.fna
Panthera	tigris altaica	GCF_000464555.1	RefSeq	GCF_000464555.1_PanTig1.0_genomic.fna
Bubalus	bubalis	GCF_000471725.1	RefSeq	GCF_000471725.1_UMD_CASPUR_WB_2.0_genomic.fna
Physeter	catodon	GCF_000472045.1	RefSeq	GCF_000472045.1_Physeter_macrocephalus-2.0.2_genomic.fna
Balaenoptera	acutorostrata scammoni	GCF_000493695.1	RefSeq	GCF_000493695.1_BalAcu1.0_genomic.fna
Peromyscus	maniculatus bairdii	GCF_000500345.1	RefSeq	GCF_000500345.1_Pman_1.0_genomic.fna
Nannospalax	galili	GCF_000622305.1	RefSeq	GCF_000622305.1_S.galili_v1.0_genomic.fna
Ursus	maritimus	GCF_000687225.1	RefSeq	GCF_000687225.1_UrsMar_1.0_genomic.fna
Galeopterus	variegatus	GCF_000696425.1	RefSeq	GCF_000696425.1_G_variegatus-3.0.2_genomic.fna
Equus	przewalskii	GCF_000696695.1	RefSeq	GCF_000696695.1_Burgud_genomic.fna
Fukomys	damarensis	GCF_000743615.1	RefSeq	GCF_000743615.1_DMR_v1.0_genomic.fna
Bison	bison bison	GCF_000754665.1	RefSeq	GCF_000754665.1_Bison_UMD1.0_genomic.fna
Ovis	aries musimon	GCF_000765115.1	RefSeq	GCF_000765115.1_Oori1_genomic.fna
Camelus	dromedarius	GCF_000767585.1	RefSeq	GCF_000767585.1_PRJNA234474_Ca_dromedarius_V1.0_genomic.fna
Camelus	bactrianus	GCF_000767855.1	RefSeq	GCF_000767855.1_Ca_bactrianus_MBC_1.0_genomic.fna
Rhinopithecus	roxellana	GCF_000769185.1	RefSeq	GCF_000769185.1_Rrox_v1_genomic.fna
Macaca	mulatta	GCF_000772875.2	RefSeq	GCF_000772875.2_Mmul_8.0.1_genomic.fna
Colobus	angolensis palliatus	GCF_000951035.1	RefSeq	GCF_000951035.1_Cang.pa_1.0_genomic.fna
Mandrillus	leucophaeus	GCF_000951045.1	RefSeq	GCF_000951045.1_Mleu.le_1.0_genomic.fna
Aotus	nancymaae	GCF_000952055.1	RefSeq	GCF_000952055.1_Anan_1.0_genomic.fna
Cercocebus	atys	GCF_000955945.1	RefSeq	GCF_000955945.1_Caty_1.0_genomic.fna
Macaca	nemestrina	GCF_000956065.1	RefSeq	GCF_000956065.1_Mnem_1.0_genomic.fna
Propithecus	coquereli	GCF_000956105.1	RefSeq	GCF_000956105.1_Pcoq_1.0_genomic.fna
Equus	asinus	GCF_001305755.1	RefSeq	GCF_001305755.1_ASM130575v1_genomic.fna
Acinonyx	jubatus	GCF_001443585.1	RefSeq	GCF_001443585.1_aciJub1_genomic.fna
Marmota	marmota marmota	GCF_001458135.1	RefSeq	GCF_001458135.1_marMar2.1_genomic.fna
Rousettus	aegyptiacus	GCF_001466805.2	RefSeq	GCF_001466805.2_Raegyp2.0_genomic.fna
Miniopterus	natalensis	GCF_001595765.1	RefSeq	GCF_001595765.1_Mnat.v1_genomic.fna
Avian genomes
Gallus	gallus	GCA_000002315.4	GenBank	GCA_000002315.4_GRCg6_genomic.fna
Meleagris	gallopavo	GCA_000146605.3	GenBank	GCA_000146605.3_Turkey_5.0_genomic.fna
Taeniopygia	guttata	GCA_000151805.2	GenBank	GCA_000151805.2_Taeniopygia_guttata-3.2.4_genomic.fna
Melopsittacus	undulatus	GCA_000238935.1	GenBank	GCA_000238935.1_Melopsittacus_undulatus_6.3_genomic.fna
Ficedula	albicollis	GCA_000247815.2	GenBank	GCA_000247815.2_FicAlb1.5_genomic.fna
Geospiza	fortis	GCA_000277835.1	GenBank	GCA_000277835.1_GeoFor_1.0_genomic.fna
Pseudopodoces	humilis	GCA_000331425.1	GenBank	GCA_000331425.1_PseHum1.0_genomic.fna
Amazona	vittata	GCA_000332375.1	GenBank	GCA_000332375.1_AV1_genomic.fna
Columba	livia	GCA_000337935.2	GenBank	GCA_000337935.2_Cliv_2.1_genomic.fna
Falco	peregrinus	GCA_000337955.1	GenBank	GCA_000337955.1_F_peregrinus_v1.0_genomic.fna
Falco	cherrug	GCA_000337975.1	GenBank	GCA_000337975.1_F_cherrug_v1.0_genomic.fna
Anas	platyrhynchos	GCA_000355885.1	GenBank	GCA_000355885.1_BGI_duck_1.0_genomic.fna
Zonotrichia	albicollis	GCA_000385455.1	GenBank	GCA_000385455.1_Zonotrichia_albicollis-1.0.1_genomic.fna
Ara	macao	GCA_000400695.1	GenBank	GCA_000400695.1_SMACv1.1_genomic.fna
Serinus	canaria	GCA_000534875.1	GenBank	GCA_000534875.1_SCA1_genomic.fna
Lyrurus	tetrix tetrix	GCA_000586395.1	GenBank	GCA_000586395.1_tetTet1_genomic.fna
Colinus	virginianus	GCA_000599465.2	GenBank	GCA_000599465.2_ASM59946v2_genomic.fna
Egretta	garzetta	GCA_000687185.1	GenBank	GCA_000687185.1_ASM68718v1_genomic.fna
Tyto	alba	GCA_000687205.1	GenBank	GCA_000687205.1_ASM68720v1_genomic.fna
Phoenicopterus	ruber	GCA_000687265.1	GenBank	GCA_000687265.1_ASM68726v1_genomic.fna
Phaethon	lepturus	GCA_000687285.1	GenBank	GCA_000687285.1_ASM68728v1_genomic.fna
Pelecanus	crispus	GCA_000687375.1	GenBank	GCA_000687375.1_ASM68737v1_genomic.fna
Cariama	cristata	GCA_000690535.1	GenBank	GCA_000690535.1_ASM69053v1_genomic.fna
Colius	striatus	GCA_000690715.1	GenBank	GCA_000690715.1_ASM69071v1_genomic.fna
Eurypyga	helias	GCA_000690775.1	GenBank	GCA_000690775.1_ASM69077v1_genomic.fna
Fulmarus	glacialis	GCA_000690835.1	GenBank	GCA_000690835.1_ASM69083v1_genomic.fna
Gavia	stellata	GCA_000690875.1	GenBank	GCA_000690875.1_ASM69087v1_genomic.fna
Haliaeetus	albicilla	GCA_000691405.1	GenBank	GCA_000691405.1_ASM69140v1_genomic.fna
Leptosomus	discolor	GCA_000691785.1	GenBank	GCA_000691785.1_ASM69178v1_genomic.fna
Merops	nubicus	GCA_000691845.1	GenBank	GCA_000691845.1_ASM69184v1_genomic.fna
Corvus	brachyrhynchos	GCA_000691975.1	GenBank	GCA_000691975.1_ASM69197v1_genomic.fna
Opisthocomus	hoazin	GCA_000692075.1	GenBank	GCA_000692075.1_ASM69207v1_genomic.fna
Chlamydotis	macqueenii	GCA_000695195.1	GenBank	GCA_000695195.1_ASM69519v1_genomic.fna
Mesitornis	unicolor	GCA_000695765.1	GenBank	GCA_000695765.1_ASM69576v1_genomic.fna
Acanthisitta	chloris	GCA_000695815.1	GenBank	GCA_000695815.1_ASM69581v1_genomic.fna
Nestor	notabilis	GCA_000696875.1	GenBank	GCA_000696875.1_ASM69687v1_genomic.fna
Struthio	camelus	GCA_000698965.1	GenBank	GCA_000698965.1_ASM69896v1_genomic.fna
Picoides	pubescens	GCA_000699005.1	GenBank	GCA_000699005.1_ASM69900v1_genomic.fna
Calypte	anna	GCA_000699085.1	GenBank	GCA_000699085.1_ASM69908v1_genomic.fna
Pygoscelis	adeliae	GCA_000699105.1	GenBank	GCA_000699105.1_ASM69910v1_genomic.fna
Aptenodytes	forsteri	GCA_000699145.1	GenBank	GCA_000699145.1_ASM69914v1_genomic.fna
Pterocles	gutturalis	GCA_000699245.1	GenBank	GCA_000699245.1_ASM69924v1_genomic.fna
Podiceps	cristatus	GCA_000699545.1	GenBank	GCA_000699545.1_ASM69954v1_genomic.fna
Cathartes	aura	GCA_000699945.1	GenBank	GCA_000699945.1_ASM69994v1_genomic.fna
Caprimulgus	carolinensis	GCA_000700745.1	GenBank	GCA_000700745.1_ASM70074v1_genomic.fna
Apaloderma	vittatum	GCA_000703405.1	GenBank	GCA_000703405.1_ASM70340v1_genomic.fna
Tinamus	guttatus	GCA_000705375.2	GenBank	GCA_000705375.2_ASM70537v2_genomic.fna
Charadrius	vociferus	GCA_000708025.2	GenBank	GCA_000708025.2_ASM70802v2_genomic.fna
Nipponia	nippon	GCA_000708225.1	GenBank	GCA_000708225.1_ASM70822v1_genomic.fna
Phalacrocorax	carbo	GCA_000708925.1	GenBank	GCA_000708925.1_ASM70892v1_genomic.fna
Cuculus	canorus	GCA_000709325.1	GenBank	GCA_000709325.1_ASM70932v1_genomic.fna
Tauraco	erythrolophus	GCA_000709365.1	GenBank	GCA_000709365.1_ASM70936v1_genomic.fna
Balearica	regulorum	GCA_000709895.1	GenBank	GCA_000709895.1_ASM70989v1_genomic.fna
Buceros	rhinoceros gibbericeps	GCA_000710305.1	GenBank	GCA_000710305.1_ASM71030v1_genomic.fna
Haliaeetus	leucocephalus silvestris	GCA_000737465.1	GenBank	GCA_000737465.1_Haliaeetus_leucocephalus-4.0_genomic.fna
Corvus	cornix cornix	GCA_000738735.2	GenBank	GCA_000738735.2_ASM73873v2_genomic.fna
Chaetura	pelagica	GCA_000747805.1	GenBank	GCA_000747805.1_ChaPel_1.0_genomic.fna
Aquila	chrysaetos	GCA_000766835.1	GenBank	GCA_000766835.1_Aquila_chrysaetos-1.0.2_genomic.fna
Anser	cygnoides domesticus	GCA_000971095.1	GenBank	GCA_000971095.1_AnsCyg_PRJNA183603_v1.0_genomic.fna
Apteryx	australis mantelli	GCA_001039765.2	GenBank	GCA_001039765.2_AptMant0_genomic.fna
Zosterops	lateralis melanops	GCA_001281735.1	GenBank	GCA_001281735.1_ASM128173v1_genomic.fna
Amazona	aestiva	GCA_001420675.1	GenBank	GCA_001420675.1_ASM142067v1_genomic.fna
Calidris	pugnax	GCA_001431845.1	GenBank	GCA_001431845.1_ASM143184v1_genomic.fna
Sturnus	vulgaris	GCA_001447265.1	GenBank	GCA_001447265.1_Sturnus_vulgaris-1.0_genomic.fna
Parus	major	GCA_001522545.2	GenBank	GCA_001522545.2_Parus_major1.1_genomic.fna
Coturnix	japonica	GCA_001577835.1	GenBank	GCA_001577835.1_Coturnix_japonica_2.0_genomic.fna
Lepidothrix	coronata	GCA_001604755.1	GenBank	GCA_001604755.1_Lepidothrix_coronata-1.0_genomic.fna
Phylloscopus	trochiloides viridanus	GCA_001655095.1	GenBank	GCA_001655095.1_GWvir1.0_genomic.fna
Phylloscopus	plumbeitarsus	GCA_001655115.1	GenBank	GCA_001655115.1_GWplu1.0_genomic.fna
Passer	domesticus	GCA_001700915.1	GenBank	GCA_001700915.1_Passer_domesticus-1.0_genomic.fna
Manacus	vitellinus	GCA_001715985.1	GenBank	GCA_001715985.1_ASM171598v1_genomic.fna
Setophaga	coronata coronata	GCA_001746935.1	GenBank	GCA_001746935.1_mywagenomev1.1_genomic.fna
Tympanuchus	cupido pinnatus	GCA_001870855.1	GenBank	GCA_001870855.1_T_cupido_pinnatus_GPC_3440_v1_genomic.fna
Ciconia	boyciana	GCA_002002965.1	GenBank	GCA_002002965.1_Ciconia_boyciana_ver1.0_genomic.fna
Grus	japonensis	GCA_002002985.1	GenBank	GCA_002002985.1_Grus_japonensis_ver1.0_genomic.fna
Gallirallus	okinawae	GCA_002003005.1	GenBank	GCA_002003005.1_Gallirallus_okinawae_ver1.0_genomic.fna
Patagioenas	fasciata monolis	GCA_002029285.1	GenBank	GCA_002029285.1_NIATT_ARIZONA_genomic.fna
Numida	meleagris	GCA_002078875.2	GenBank	GCA_002078875.2_NumMel1.0_genomic.fna
Sporophila	hypoxantha	GCA_002167245.1	GenBank	GCA_002167245.1_SpoHypox2.0_genomic.fna
Urile	pelagicus	GCA_002173435.1	GenBank	GCA_002173435.1_ASM217343v1_genomic.fna
Nannopterum	auritus	GCA_002173455.1	GenBank	GCA_002173455.1_ASM217345v1_genomic.fna
Nannopterum	harrisii	GCA_002173475.1	GenBank	GCA_002173475.1_Pharrisi_ref_V1_genomic.fna
Nannopterum	brasilianus	GCA_002174335.1	GenBank	GCA_002174335.1_ASM217433v1_genomic.fna
Lonchura	striata domestica	GCA_002197715.1	GenBank	GCA_002197715.1_LonStrDom1_genomic.fna
Callipepla	squamata	GCA_002218305.1	GenBank	GCA_002218305.1_ASM221830v1_genomic.fna
Anas	zonorhyncha	GCA_002224875.1	GenBank	GCA_002224875.1_ASM222487v1_genomic.fna
Uria	lomvia	GCA_002289315.1	GenBank	GCA_002289315.1_UriLom_1.1_genomic.fna
Phylloscopus	trochilus acredula	GCA_002305835.1	GenBank	GCA_002305835.1_ASM230583v1_genomic.fna
Strix	occidentalis caurina	GCA_002372975.1	GenBank	GCA_002372975.1_Soccid_v01_genomic.fna
Anser	brachyrhynchus	GCA_002592135.1	GenBank	GCA_002592135.1_ASM259213v1_genomic.fna
Agapornis	roseicollis	GCA_002631895.1	GenBank	GCA_002631895.1_ASM263189v1_genomic.fna
Limosa	lapponica baueri	GCA_002844005.1	GenBank	GCA_002844005.1_Godwit_v1_genomic.fna
Acridotheres	javanicus	GCA_002849675.1	GenBank	GCA_002849675.1_ASM284967v1_genomic.fna
Psittacula	krameri	GCA_002870145.1	GenBank	GCA_002870145.1_P.krameri1.0_genomic.fna
Cyanistes	caeruleus	GCA_002901205.1	GenBank	GCA_002901205.1_cyaCae2_genomic.fna
Bambusicola	thoracicus	GCA_002909625.1	GenBank	GCA_002909625.1_Bthov1.0_genomic.fna
Saxicola	maurus	GCA_900205225.1	GenBank	GCA_900205225.1_Saxicola_maurus.2_genomic.fna
