# Supplementary material for: Horizontal transfer of a retrotransposon between parasitic nematodes and the common shrew
Source: Mob DNA. 2019 May 30;10:24. doi: 10.1186/s13100-019-0166-3 (PMC6542046; doi:10.1186/s13100-019-0166-3)
Supplement: Supplementary file 2 — List of RTEs. (XLS 9 kb) [file 13100_2019_166_MOESM2_ESM.xls]

## Sheet: Sheet1
Nematode RTEs
RTE 1 RTE Caenorhabditis elegans
RTE 1_CJap RTE Caenorhabditis japonica
RTE 1_PPac RTE Pristionchus pacificus
RTE 2_CJap RTE Caenorhabditis japonica
RTE 2_PPac RTE Pristionchus pacificus
RTE 3_PPac RTE Pristionchus pacificus
RTE 4_PPac RTE Pristionchus pacificus
RTE 5_PPac RTE Pristionchus pacificus
RTE 6_PPac RTE Pristionchus pacificus
RTE 7_PPac RTE Pristionchus pacificus
Mammalian RTEs
BovB RTE Bos taurus
BovB_Af RTE Antechinus flavipes
BovB_Bp RTE Burramys parvus
BovB_Ec RTE Equus caballus
BovB_Io RTE Isoodon obesulus
BovB_La RTE Loxodonta africana
BovB_Ma RTE Macropus antilopinus
BovB_Me RTE Macropus eugenii
BovB_Oa RTE Ovis aries
BovB_Pb RTE Petaurus breviceps
BovB_Pc RTE Procavia capensis
BovB_Pg RTE Perameles gunnii
BovB_Plat RTE Ornithorhynchus
BovB_Ta RTE Tachyglossus aculeatus
BovBa 1_EF RTE Eptesicus fuscus
BTALUL2 RTE Bos taurus
MAR4_MD RTE Monodelphis domestica
Plat_RTE1 RTE Ornithorhynchus
RTE 1_EC RTE Equus caballus
RTE 1_MD RTE Monodelphis domestica
RTE 2_MD RTE Monodelphis domestica
RTE 2_ME RTE Macropus eugenii
RTE 3_MD RTE Monodelphis domestica
RTE 3_ME RTE Macropus eugenii
RTE0_Mars RTE Metatheria
RTE1_ET RTE Echinops telfairi
RTE1_LA RTE Loxodonta africana
RTE1_Pca RTE Procavia capensis
RTE1_Sar RTE Sorex araneus
RTE1 N1_LA RTE Loxodonta africana
RTE1 N1b_LA RTE Loxodonta africana
RTE1N_Sar RTE Sorex araneus
X11_LINE RTE Mammalia
