# Supplementary material for: Horizontal transfer of a retrotransposon between parasitic nematodes and the common shrew
Source: Mob DNA. 2019 May 30;10:24. doi: 10.1186/s13100-019-0166-3 (PMC6542046; doi:10.1186/s13100-019-0166-3)
Supplement: Supplementary file 5 — RTE1_Sar phylogeny. (TRE 77.8 kb) [file 13100_2019_166_MOESM5_ESM.tre]

(Sorex_araneus_32:0.08268136495150889276,((((((Sorex_araneus_14:0.09545970300409438447,(Sorex_araneus_44:0.09481168793312409748,Sorex_araneus_20:0.09327167492607958688)17:0.00510921909064764989)15:0.01004374321577418232,((Sorex_araneus_28:0.09480009300763658775,(Sorex_araneus_31:0.09671431921981152313,Sorex_araneus_76:0.08886336968040059459)30:0.00777394392181479307)2:0.00735516220152178119,((Sorex_araneus_16:0.07535231647997935045,(Sorex_araneus_40:0.07887650144583076284,Sorex_araneus_12:0.08999524378897556798)37:0.01091020164341434395)1:0.00335150709234852779,(Sorex_araneus_42:0.09981142296902027755,Sorex_araneus_93:0.09475302584426480157)11:0.00581530220900950724)1:0.00705968235918164305)0:0.00600371186838332804)0:0.00803292453917808617,((((((Sorex_araneus_66:0.09186475825400060302,Sorex_araneus_83:0.09098061314955641077)1:0.00817820262467821961,((Sorex_araneus_15:0.09441025476759690171,Sorex_araneus_62:0.10306211105033523390)46:0.01028469016935722354,Sorex_araneus_7:0.08979009147007947778)8:0.00700244198657852795)0:0.00684243970945004696,((Sorex_araneus_17:0.09492412964677172937,((Sorex_araneus_79:0.08405593949691247957,Sorex_araneus_37:0.09626411830373661493)28:0.01090150686528710590,((Sorex_araneus_85:0.09125752040944562493,Sorex_araneus_68:0.09368180137898167448)7:0.00862212099463159111,Sorex_araneus_47:0.09811203796001939648)1:0.00649314798350295215)0:0.00517417451232004850)0:0.00716391865875057147,((((Sorex_araneus_2:0.10422050827705238440,Sorex_araneus_90:0.07336801860636472938)21:0.00843810940054045590,(Sorex_araneus_23:0.08225752854464453423,Sorex_araneus_35:0.10065044498578462617)26:0.01182055102156049330)1:0.00459391845411357205,(Sorex_araneus_6:0.08977567613493522836,Sorex_araneus_24:0.08928412929676136922)30:0.01187572575621014676)0:0.00502793374734440083,(Sorex_araneus_81:0.10175985029183716446,Sorex_araneus_91:0.08394781952876688436)4:0.00951164935811204051)0:0.00650148255465530546)0:0.00421485946394026343)0:0.00484536869408949342,((((((((((Angiostrongylus_cantonensis_44:0.04327488687977083803,(Angiostrongylus_cantonensis_49:0.04271559849724803487,((Angiostrongylus_cantonensis_46:0.04661720354043454029,((Angiostrongylus_cantonensis_1:0.03484303982274356698,(Angiostrongylus_cantonensis_42:0.02242668624358238813,Angiostrongylus_cantonensis_43:0.02178846257893188657)100:0.01746898126422753370)46:0.00232875860706914517,(Angiostrongylus_cantonensis_85:0.04129475309565816543,((Angiostrongylus_cantonensis_19:0.03990980946118015404,Angiostrongylus_cantonensis_30:0.03871020328371470309)54:0.00610078023000082143,Angiostrongylus_cantonensis_6:0.03971203095711400843)11:0.00089717718643676227)11:0.00069110946063323140)14:0.00237610345016354193)12:0.00248764149798791009,Angiostrongylus_cantonensis_9:0.04293105317424993767)17:0.00121111945465146608)18:0.00154446030966240238)21:0.00108349706874718427,((Angiostrongylus_cantonensis_52:0.04024137597841067476,(Angiostrongylus_cantonensis_56:0.04178369887539274546,Angiostrongylus_cantonensis_82:0.03747386765876247611)63:0.00431689201804458939)16:0.00088569609092329542,((((Angiostrongylus_cantonensis_20:0.03542532514553668049,Angiostrongylus_cantonensis_21:0.03634647449705637190)17:0.00174295088860519924,(((((Angiostrongylus_cantonensis_68:0.03120212496433832222,Angiostrongylus_cantonensis_69:0.02242476923064031305)98:0.01037710512872888277,((Angiostrongylus_cantonensis_75:0.04652036027391302092,Angiostrongylus_cantonensis_27:0.04440535588972061021)13:0.00115572815413540341,Angiostrongylus_cantonensis_34:0.03907762259311312047)5:0.00144513420672436770)0:0.00000100000050002909,(Angiostrongylus_cantonensis_61:0.03551340671924334280,((((((((Angiostrongylus_cantonensis_87:0.03608441511613178637,(Angiostrongylus_cantonensis_79:0.03620178772871104900,Angiostrongylus_cantonensis_97:0.02421002554383338418)11:0.00070179237857941848)1:0.00048986308127733620,(Angiostrongylus_cantonensis_37:0.03139033542131203225,Angiostrongylus_cantonensis_41:0.03394064042460403358)4:0.00049832126844336945)0:0.00096298869008568848,(((Angiostrongylus_cantonensis_76:0.03144511596878881571,(((((Angiostrongylus_cantonensis_64:0.03810174778572025106,Angiostrongylus_cantonensis_48:0.03315495054489875359)27:0.00187688150632759699,Angiostrongylus_cantonensis_89:0.03086163116263099249)24:0.00081622811020297034,Angiostrongylus_cantonensis_16:0.03988187704113373144)11:0.00110574098841986030,(Angiostrongylus_cantonensis_38:0.03074141145485385918,Angiostrongylus_cantonensis_17:0.03346493867505162534)58:0.00305601914387902728)0:0.00000100000050002909,(Angiostrongylus_cantonensis_7:0.02527314040288820146,Angiostrongylus_cantonensis_14:0.03897661238979743814)20:0.00131344260595230608)0:0.00000100000050002909)0:0.00048113327243059497,Angiostrongylus_cantonensis_3:0.03968011187359495734)0:0.00048299151273560896,((Angiostrongylus_cantonensis_15:0.03632811229696730065,(Angiostrongylus_cantonensis_2:0.04414210968094903209,Angiostrongylus_cantonensis_86:0.02900401940511326132)6:0.00025770488021811247)4:0.00072377271163705399,(Angiostrongylus_cantonensis_55:0.03798188443738374082,Angiostrongylus_cantonensis_70:0.03286518800749596569)13:0.00097617729335941613)1:0.00049419824578473387)0:0.00000100000050002909)1:0.00097470422590688170,(Angiostrongylus_cantonensis_18:0.04100475388582060232,Angiostrongylus_cantonensis_40:0.03012825179154917515)18:0.00141267837622244393)1:0.00097751450499934992,(Angiostrongylus_cantonensis_31:0.03593557222157658937,Angiostrongylus_cantonensis_92:0.04069667044716366450)4:0.00080758276002552856)2:0.00055449671158330598,(Angiostrongylus_cantonensis_8:0.02413918308438195090,Angiostrongylus_cantonensis_51:0.02853901604121731120)43:0.00129065993103182302)6:0.00116149481510458377,(Angiostrongylus_cantonensis_60:0.04659730379456126365,Angiostrongylus_cantonensis_36:0.04175019382378731408)12:0.00198944793907955032)2:0.00120289947552205652,(Angiostrongylus_cantonensis_12:0.03856137355226448016,Angiostrongylus_cantonensis_83:0.04162921673434397118)3:0.00046053320816614264)0:0.00098917281945039575)0:0.00046993017420648465)0:0.00048677085282080402,(((Angiostrongylus_cantonensis_94:0.02772537980934899199,Angiostrongylus_cantonensis_100:0.02805860478420483389)84:0.00357802855970894501,Angiostrongylus_cantonensis_67:0.04225367626774711310)25:0.00144522449066368085,((Angiostrongylus_cantonensis_33:0.04521678333308313397,Angiostrongylus_cantonensis_59:0.04201735208927624005)13:0.00259630136282509036,(((Angiostrongylus_cantonensis_28:0.04078627041439330386,Angiostrongylus_cantonensis_13:0.03404689356393072325)8:0.00080522094523435373,(((Angiostrongylus_cantonensis_65:0.04000455148712187686,Angiostrongylus_cantonensis_22:0.05613603771329768455)3:0.00000100000050002909,Angiostrongylus_cantonensis_90:0.03691428378078144557)8:0.00191020508763590688,((Angiostrongylus_cantonensis_26:0.04471751060929023136,Angiostrongylus_cantonensis_11:0.03878427677555585512)23:0.00195098883277759110,(Angiostrongylus_cantonensis_84:0.04341522400885242106,(Angiostrongylus_cantonensis_77:0.03167501525536130930,Angiostrongylus_cantonensis_99:0.03297116239410481653)25:0.00104161607238085411)9:0.00044753766026371482)1:0.00048770212754740717)0:0.00000100000050002909)0:0.00000100000050002909,(Angiostrongylus_cantonensis_35:0.03707376640162121650,Angiostrongylus_cantonensis_47:0.03773779971075419404)3:0.00089995493257910856)0:0.00000100000050002909)0:0.00127410454519408202)0:0.00000100000050002909)0:0.00000100000050002909,(((((Angiostrongylus_cantonensis_74:0.03794459972768938344,((Angiostrongylus_cantonensis_10:0.03220326305113876963,Angiostrongylus_cantonensis_29:0.04316345888426519756)7:0.00134531950756216264,(Angiostrongylus_cantonensis_57:0.03035230081857621942,Angiostrongylus_cantonensis_80:0.03398036637858607018)18:0.00096048314503411442)1:0.00000100000050002909)0:0.00095743659637092463,((Angiostrongylus_cantonensis_66:0.03087928041765960682,(Angiostrongylus_cantonensis_98:0.03959994550158036503,((Angiostrongylus_cantonensis_25:0.02626283811855196701,Angiostrongylus_cantonensis_88:0.03509048187995919554)24:0.00155246296475696757,(Angiostrongylus_cantonensis_4:0.04178006737446094548,Angiostrongylus_cantonensis_5:0.03354562782716193764)11:0.00043015107273993347)4:0.00000100000050002909)1:0.00045982491820623469)1:0.00045914538006358796,(Angiostrongylus_cantonensis_78:0.03309928705720974890,Angiostrongylus_cantonensis_96:0.03509131886878412432)36:0.00187346320176347086)0:0.00000100000050002909)0:0.00092998868755428301,Angiostrongylus_cantonensis_39:0.03861619362731386756)0:0.00044570643588604165,((Angiostrongylus_cantonensis_81:0.03525009746103220654,((Angiostrongylus_cantonensis_32:0.03541443869649778947,((Angiostrongylus_cantonensis_58:0.01866506441144060238,Angiostrongylus_cantonensis_53:0.03025576752747063600)40:0.00079397057069633748,Angiostrongylus_cantonensis_91:0.03689437328528846760)46:0.00101069210474722033)37:0.00146618543780435294,Angiostrongylus_cantonensis_73:0.02708793760416606730)46:0.00146580540021432233)48:0.00286855947328361208,(Angiostrongylus_cantonensis_62:0.04021403318690002643,Angiostrongylus_cantonensis_54:0.04013036979170396534)12:0.00043292037288765787)3:0.00094230753847786633)0:0.00046261583158383146,(Angiostrongylus_cantonensis_71:0.04111145198755747354,Angiostrongylus_cantonensis_50:0.03245624574366995363)1:0.00035831040468583836)0:0.00046551090972896548)0:0.00132332097081057300)0:0.00063349024674617840,(Angiostrongylus_cantonensis_63:0.04404034556648216830,Angiostrongylus_cantonensis_24:0.04644386024155919973)2:0.00000100000050002909)0:0.00034545309056446274,(Angiostrongylus_cantonensis_95:0.04173383940263934028,Angiostrongylus_cantonensis_93:0.04310999575581467985)14:0.00234650943108464637)0:0.00063605874154232256)5:0.00234052274736101708)10:0.00132850477479547115,(Angiostrongylus_cantonensis_23:0.04689299130676666955,Angiostrongylus_cantonensis_72:0.04077390935698035901)27:0.00104142220454257707)13:0.00391636638667870393,Angiostrongylus_cantonensis_45:0.04066816821119367126)100:0.02508621098428380145,((Angiostrongylus_costaricensis_30:0.07940861401011946319,((Angiostrongylus_costaricensis_10:0.08506683486762013635,((Angiostrongylus_costaricensis_52:0.08566321997573397851,((Angiostrongylus_costaricensis_66:0.05907730512945856549,Angiostrongylus_costaricensis_65:0.05793262358736742806)100:0.02111069724812194084,(Angiostrongylus_costaricensis_41:0.06492914239935342058,(Angiostrongylus_costaricensis_7:0.07979064277865305366,((Angiostrongylus_costaricensis_37:0.07976163583662128354,Angiostrongylus_costaricensis_1:0.07985944777852095611)8:0.00251349979793324052,(((((Angiostrongylus_costaricensis_92:0.08047581599622005699,((Angiostrongylus_costaricensis_42:0.07239938103625377652,Angiostrongylus_costaricensis_61:0.06261616732425573373)10:0.00128900585382391562,(Angiostrongylus_costaricensis_55:0.07115278901353952468,(Angiostrongylus_costaricensis_57:0.06843481023259437301,Angiostrongylus_costaricensis_12:0.08196310275962791214)12:0.00252225241258174481)3:0.00096309899072423639)0:0.00000100000050002909)0:0.00047455733749895680,((Angiostrongylus_costaricensis_32:0.06072633481178220383,Angiostrongylus_costaricensis_98:0.05751827750575709552)43:0.00477194365795620586,Angiostrongylus_costaricensis_29:0.07514476685414848978)16:0.00196364350647260230)0:0.00050730102627953989,((Angiostrongylus_costaricensis_54:0.07122211763108741989,(Angiostrongylus_costaricensis_2:0.07034124743615255415,Angiostrongylus_costaricensis_9:0.07462546737761450999)18:0.00438656798380092274)0:0.00045351704209908015,Angiostrongylus_costaricensis_83:0.07226198883386389382)0:0.00000100000050002909)0:0.00046767134005135482,((((Angiostrongylus_costaricensis_36:0.08522700431182027303,(Angiostrongylus_costaricensis_17:0.07242822254458441966,(Angiostrongylus_costaricensis_11:0.06431838692373104127,(Angiostrongylus_costaricensis_6:0.07601594345719253631,Angiostrongylus_costaricensis_8:0.07095773227047016962)74:0.00871596151720444197)5:0.00021795357358255288)3:0.00049293274833918561)0:0.00051806170917287732,(Angiostrongylus_costaricensis_49:0.07728538065516683819,(((Angiostrongylus_costaricensis_43:0.07736703280251938653,(Angiostrongylus_costaricensis_67:0.03260904181862419454,Angiostrongylus_costaricensis_68:0.02282887922790279370)100:0.04694032233199025433)10:0.00216100945933207778,((Angiostrongylus_costaricensis_18:0.07499222796821899961,Angiostrongylus_costaricensis_95:0.06107861099076202643)11:0.00221521360411588899,(Angiostrongylus_costaricensis_20:0.01579621240995663853,Angiostrongylus_costaricensis_24:0.01990043556673204081)100:0.06057070029148498014)1:0.00000100000050002909)1:0.00102802932642517093,(((Angiostrongylus_costaricensis_5:0.07542380272803204944,Angiostrongylus_costaricensis_80:0.08102446351423903126)8:0.00299846446052429117,((((Angiostrongylus_costaricensis_45:0.08413029187367734862,((((Angiostrongylus_costaricensis_84:0.05370467740245430527,((Angiostrongylus_costaricensis_40:0.07650661701305425111,((Angiostrongylus_costaricensis_44:0.06689036514884935669,Angiostrongylus_costaricensis_33:0.07039567886296886623)7:0.00198619441516583025,Angiostrongylus_costaricensis_71:0.07440567100114572896)5:0.00117548730414836601)2:0.00060380995784604908,(Angiostrongylus_costaricensis_62:0.06472782687307045146,Angiostrongylus_costaricensis_4:0.05701816555351193333)100:0.02058208600213811204)0:0.00100058988150895185)0:0.00068026104601597416,(Angiostrongylus_costaricensis_59:0.07215049053936700707,(Angiostrongylus_costaricensis_39:0.06869934196323877751,Angiostrongylus_costaricensis_76:0.09688473881839076984)11:0.00089859910542421757)3:0.00000100000050002909)0:0.00056170020609925305,(Angiostrongylus_costaricensis_94:0.07044317563100911672,Angiostrongylus_costaricensis_75:0.07618188411444609676)24:0.00386385802877816644)0:0.00058759199165263657,(Angiostrongylus_costaricensis_99:0.07728390292408850171,(Angiostrongylus_costaricensis_74:0.08173011305402208548,(Angiostrongylus_costaricensis_77:0.07630572882778766108,(Angiostrongylus_costaricensis_60:0.07483049938502869813,Angiostrongylus_costaricensis_91:0.07046689738681492787)15:0.00105368853182221962)7:0.00095878695692414755)2:0.00000100000050002909)1:0.00096949472236971786)0:0.00057084243234258383)0:0.00000100000050002909,(((Angiostrongylus_costaricensis_97:0.06229468766731954821,(Angiostrongylus_costaricensis_78:0.07807652504428315432,Angiostrongylus_costaricensis_72:0.07115218808999326794)27:0.00313515777341913252)5:0.00059839593690722763,(Angiostrongylus_costaricensis_14:0.07836357878233762841,((Angiostrongylus_costaricensis_79:0.05783685944628525616,Angiostrongylus_costaricensis_70:0.08326422737444945377)9:0.00345930499918656580,(Angiostrongylus_costaricensis_23:0.06676828244281901581,(Angiostrongylus_costaricensis_82:0.06530519762934938743,(Angiostrongylus_costaricensis_25:0.06250613657502562814,Angiostrongylus_costaricensis_3:0.06763237940539852666)14:0.00274163218750959415)9:0.00151130353234847441)2:0.00053384681011037043)0:0.00147733632511430797)0:0.00051680389006290731)0:0.00000100000050002909,Angiostrongylus_costaricensis_34:0.07905504137191980696)0:0.00101766053245292776)0:0.00060400932581746532,((Angiostrongylus_costaricensis_86:0.02145654291345586509,Angiostrongylus_costaricensis_87:0.03060110800604463194)100:0.04873025474558869558,Angiostrongylus_costaricensis_38:0.07607267047440623153)1:0.00117764395001283047)0:0.00060825536778990848,((Angiostrongylus_costaricensis_13:0.06781551785836066604,Angiostrongylus_costaricensis_26:0.06446840002411095838)27:0.00417457938484406578,Angiostrongylus_costaricensis_88:0.06437691167717654595)9:0.00115394770095199220)0:0.00060624930028993290)0:0.00060517248447159832,((Angiostrongylus_costaricensis_81:0.06340300296733000773,Angiostrongylus_costaricensis_63:0.05500373580507653820)94:0.01360123843298170244,Angiostrongylus_costaricensis_51:0.07570744216201388821)6:0.00010422371641033543)0:0.00000100000050002909)0:0.00248034861117200911)0:0.00038457761713998694)0:0.00058645482544310366,(Angiostrongylus_costaricensis_47:0.07579662497706385338,Angiostrongylus_costaricensis_100:0.04623966359398720000)33:0.00584028621299742968)0:0.00114999332510874915,((Angiostrongylus_costaricensis_35:0.07343731375393668104,(Angiostrongylus_costaricensis_22:0.08609238909314072263,Angiostrongylus_costaricensis_69:0.06963503495365774842)9:0.00174789813795610412)3:0.00251064368093752936,(((Angiostrongylus_costaricensis_21:0.06636748633167485756,Angiostrongylus_costaricensis_64:0.08209211932189200422)6:0.00323972725147544721,(Angiostrongylus_costaricensis_28:0.06833417494297040762,Angiostrongylus_costaricensis_16:0.07212998337966554374)21:0.00338855903150129482)0:0.00057149899001402750,(Angiostrongylus_costaricensis_90:0.08223045928876808464,(Angiostrongylus_costaricensis_85:0.07393949722159864901,Angiostrongylus_costaricensis_93:0.07410111692614640422)12:0.00338831361107449916)1:0.00088392201111907624)0:0.00049431446269507478)0:0.00049826461074227240)0:0.00000100000050002909)0:0.00094207898751188558,(Angiostrongylus_costaricensis_58:0.08135554247801464467,((Angiostrongylus_costaricensis_89:0.07473738678397638668,Angiostrongylus_costaricensis_50:0.08284790126720346926)13:0.00311165432282015748,Angiostrongylus_costaricensis_46:0.07610077316889525545)3:0.00040199462001683413)2:0.00106127982654577501)0:0.00077769267744527096)0:0.00105182527629946805)1:0.00126856895840886559)1:0.00183222575790367953)2:0.00044529560672915179)1:0.00223635317713027524,((Angiostrongylus_costaricensis_19:0.07942787199934570053,(Angiostrongylus_costaricensis_15:0.07710834725880050255,Angiostrongylus_costaricensis_48:0.07704432513096409751)15:0.00383926305478165955)1:0.00107051870810419671,(Angiostrongylus_costaricensis_31:0.08716080620669545975,Angiostrongylus_costaricensis_96:0.08394551132627312007)5:0.00085061905718683008)0:0.00054990849286208968)3:0.00108036431422856623)2:0.00000100000050002909,(Angiostrongylus_costaricensis_53:0.08282566403562786894,Angiostrongylus_costaricensis_27:0.07506828039538947228)13:0.00269702559753170774)16:0.00065291055883682342)15:0.00198163348526320116,(Angiostrongylus_costaricensis_73:0.07895761388433640560,Angiostrongylus_costaricensis_56:0.08139606605405166895)19:0.00306649033911317748)98:0.01158476013198346533)100:0.14031842788191242755,((Ancylostoma_ceylanicum_63:0.12897260845313016087,((((((((Ancylostoma_ceylanicum_6:0.03693186595981701181,Ancylostoma_ceylanicum_21:0.02504179726194145916)65:0.00144749667391773406,((Ancylostoma_ceylanicum_80:0.02525655462884104224,Ancylostoma_ceylanicum_14:0.03360195124951598916)10:0.00000100000050002909,(Ancylostoma_ceylanicum_52:0.02751693707816435866,(Ancylostoma_ceylanicum_60:0.00583876036022795784,Ancylostoma_ceylanicum_87:0.01068925670793478486)96:0.00241552481579085159)68:0.00207475144885825233)35:0.00160935085743171271)51:0.00267577134142947884,Ancylostoma_ceylanicum_96:0.03183422609985855911)48:0.00451426408351980352,(Ancylostoma_ceylanicum_99:0.04264268957375760838,(Ancylostoma_ceylanicum_98:0.00977331313353047362,((((Ancylostoma_ceylanicum_58:0.00412121677721193763,(((Ancylostoma_ceylanicum_91:0.01958788974248345041,((Ancylostoma_ceylanicum_95:0.00933460606226274928,((Ancylostoma_ceylanicum_26:0.00000100000050002909,(Ancylostoma_ceylanicum_73:0.00000100000050002909,(Ancylostoma_ceylanicum_1:0.00041969398570066894,((Ancylostoma_ceylanicum_18:0.00083932005700418344,Ancylostoma_ceylanicum_59:0.00000100000050002909)45:0.00041957190387601818,((((((((Ancylostoma_ceylanicum_65:0.00125950161436884237,(Ancylostoma_ceylanicum_88:0.00632981482876900006,(Ancylostoma_ceylanicum_27:0.01106666968114721969,((Ancylostoma_ceylanicum_76:0.00337063398972849712,((Ancylostoma_ceylanicum_85:0.00167970166023836791,(Ancylostoma_ceylanicum_55:0.00000100000050002909,((Ancylostoma_ceylanicum_100:0.00000100000050002909,((Ancylostoma_ceylanicum_74:0.00000100000050002909,((Ancylostoma_ceylanicum_82:0.00000100000050002909,(Ancylostoma_ceylanicum_50:0.00000100000050002909,(Ancylostoma_ceylanicum_38:0.00000100000050002909,(Ancylostoma_ceylanicum_8:0.00000100000050002909,(Ancylostoma_ceylanicum_43:0.00125954197310843095,(Ancylostoma_ceylanicum_78:0.00000100000050002909,(Ancylostoma_ceylanicum_17:0.00000100000050002909,((((Ancylostoma_ceylanicum_67:0.00000100000050002909,((Ancylostoma_ceylanicum_56:0.00000100000050002909,(Ancylostoma_ceylanicum_79:0.00000100000050002909,(Ancylostoma_ceylanicum_25:0.00000100000050002909,(Ancylostoma_ceylanicum_93:0.00041956246988256900,(Ancylostoma_ceylanicum_90:0.00168051994353241182,(Ancylostoma_ceylanicum_34:0.00000100000050002909,((((Ancylostoma_ceylanicum_22:0.00575813773219774599,(Ancylostoma_ceylanicum_75:0.00379615562834707907,(Ancylostoma_ceylanicum_51:0.01620486180095308607,Ancylostoma_ceylanicum_69:0.02343500472683389402)83:0.00253453734105097946)18:0.00000100000050002909)4:0.00090289967149911627,((Ancylostoma_ceylanicum_92:0.00510887784484226858,Ancylostoma_ceylanicum_32:0.00000100000050002909)18:0.00134267359262630432,(Ancylostoma_ceylanicum_66:0.00083974150008003616,Ancylostoma_ceylanicum_53:0.00000100000050002909)24:0.00000100000050002909)11:0.00044752377878478185)0:0.00000100000050002909,(Ancylostoma_ceylanicum_39:0.00041556503242872519,Ancylostoma_ceylanicum_47:0.06601537862739682849)10:0.00042458500384280975)0:0.00000100000050002909,Ancylostoma_ceylanicum_81:0.00590359099783408642)0:0.00000100000050002909)0:0.00000100000050002909)0:0.00000100000050002909)0:0.00000100000050002909)0:0.00000100000050002909)0:0.00000100000050002909)0:0.00000100000050002909,Ancylostoma_ceylanicum_13:0.00000100000050002909)0:0.00000100000050002909)0:0.00000100000050002909,Ancylostoma_ceylanicum_31:0.00000100000050002909)0:0.00000100000050002909,((Ancylostoma_ceylanicum_9:0.00336281983291107601,(Ancylostoma_ceylanicum_19:0.00252786431709885098,Ancylostoma_ceylanicum_35:0.00462707971205993020)20:0.00000100000050002909)39:0.00041940376447167856,Ancylostoma_ceylanicum_97:0.00252290820368784819)30:0.00041989609487743052)0:0.00000100000050002909,Ancylostoma_ceylanicum_20:0.00000100000050002909)0:0.00000100000050002909)0:0.00000100000050002909)0:0.00000100000050002909)0:0.00000100000050002909)0:0.00000100000050002909)0:0.00000100000050002909)0:0.00000100000050002909)0:0.00000100000050002909,Ancylostoma_ceylanicum_84:0.00000100000050002909)0:0.00000100000050002909)0:0.00000100000050002909,Ancylostoma_ceylanicum_16:0.00000100000050002909)0:0.00000100000050002909)0:0.00000100000050002909,Ancylostoma_ceylanicum_54:0.00000100000050002909)0:0.00000100000050002909)0:0.00000100000050002909)0:0.00000100000050002909,Ancylostoma_ceylanicum_83:0.00210107465378413412)0:0.00000100000050002909)0:0.00000100000050002909,Ancylostoma_ceylanicum_33:0.00760163485007913677)0:0.00048848559961571438)0:0.00000100000050002909)0:0.00000100000050002909)0:0.00000100000050002909,Ancylostoma_ceylanicum_49:0.00000100000050002909)0:0.00000100000050002909,Ancylostoma_ceylanicum_45:0.00000100000050002909)0:0.00000100000050002909,Ancylostoma_ceylanicum_2:0.00000100000050002909)0:0.00000100000050002909,Ancylostoma_ceylanicum_15:0.00000100000050002909)0:0.00000100000050002909,Ancylostoma_ceylanicum_24:0.00000100000050002909)0:0.00000100000050002909,Ancylostoma_ceylanicum_46:0.00000100000050002909)0:0.00000100000050002909,Ancylostoma_ceylanicum_42:0.00000100000050002909)0:0.00000100000050002909)0:0.00000100000050002909)0:0.00000100000050002909)0:0.00000100000050002909)0:0.00000100000050002909,Ancylostoma_ceylanicum_64:0.00423191622850527509)0:0.00000100000050002909)1:0.00000100000050002909,Ancylostoma_ceylanicum_29:0.01482769154475148572)3:0.00048849694459267312)1:0.00000100000050002909,(Ancylostoma_ceylanicum_77:0.02444894172341153388,Ancylostoma_ceylanicum_11:0.02014400535716113355)23:0.00105260096691934223)4:0.00060186670500290127,(Ancylostoma_ceylanicum_3:0.00000100000050002909,Ancylostoma_ceylanicum_44:0.00042088261334505468)74:0.00032461128091840804)5:0.00147219113327941536)6:0.00059848930160335851,Ancylostoma_ceylanicum_86:0.00421424158590503074)6:0.00049182441259268395,Ancylostoma_ceylanicum_4:0.00378246652435818877)12:0.00197633776327716358,((Ancylostoma_ceylanicum_71:0.00041035988452337767,(Ancylostoma_ceylanicum_36:0.00123827347667783937,(Ancylostoma_ceylanicum_37:0.01497952890165497007,Ancylostoma_ceylanicum_23:0.01101779506760869505)53:0.00300170033891351308)46:0.00326552240096896536)45:0.00230822625892758123,Ancylostoma_ceylanicum_40:0.01101497102051885064)24:0.00000100000050002909)21:0.00407975763547705709)11:0.00220738339931146653)8:0.00217588643214788576)1:0.00058141187956588735,(Ancylostoma_ceylanicum_30:0.08022212664893370315,((Ancylostoma_ceylanicum_61:0.09235399721498221970,(Ancylostoma_ceylanicum_7:0.03519677224297145662,Ancylostoma_ceylanicum_94:0.01030127912919861360)62:0.00430398217691117455)20:0.00199274000788915657,((Ancylostoma_ceylanicum_10:0.00420554548659456563,Ancylostoma_ceylanicum_5:0.01736933885968027641)42:0.00430894768638631111,(Ancylostoma_ceylanicum_68:0.02244993634336923949,Ancylostoma_ceylanicum_57:0.03193643171738062836)31:0.00224083337856961122)16:0.00380935328807042572)27:0.00446723003957318586)2:0.00228706629648361753)4:0.00147841044329748736,((Ancylostoma_ceylanicum_89:0.07979468665223821144,Ancylostoma_ceylanicum_70:0.04968285962847072967)13:0.00445378048420416988,Ancylostoma_ceylanicum_41:0.06558801143939405054)2:0.00034100104437309473)23:0.00059048298480452734,(Ancylostoma_ceylanicum_72:0.05536313287665915045,((Ancylostoma_ceylanicum_28:0.08461108873859639334,Ancylostoma_ceylanicum_12:0.04238185096553877956)60:0.00185743505852199232,Ancylostoma_ceylanicum_62:0.07229759625868263651)33:0.00021667017758767129)31:0.00063669906679907052)38:0.00350131823756557724,Ancylostoma_ceylanicum_48:0.08947684344853765182)66:0.01589939820396722714)100:0.08000944849716425111,(((((((Necator_americanus_62:0.11560263427299108385,((Necator_americanus_64:0.14440052735215716528,((Necator_americanus_53:0.14583532970015417041,(Necator_americanus_25:0.08222715333341969191,Necator_americanus_27:0.11037920886823432420)97:0.01126669116583672338)95:0.00796867633651172219,(Necator_americanus_84:0.09234726579394365864,Necator_americanus_91:0.07306513685197837948)98:0.03138043293697062586)96:0.01288362716064170126)52:0.00672939035056070983,Necator_americanus_39:0.20629989918497598778)53:0.00663666226430485989)15:0.00163931504743696790,Necator_americanus_4:0.12422086430031460680)8:0.00126627161596980860,Necator_americanus_2:0.13125883486369119280)7:0.00075188378671496971,((Necator_americanus_75:0.10890247787353399267,(((Necator_americanus_100:0.11329102403955004785,((((((((Necator_americanus_23:0.05358562250898669943,Necator_americanus_93:0.06761309273194714142)34:0.00135513960888208841,Necator_americanus_8:0.07497495126440258117)12:0.00112851294606199949,(Necator_americanus_76:0.08749421488387978951,((Necator_americanus_89:0.06408204346417589736,Necator_americanus_5:0.04552553828465887714)5:0.00038885818845381897,((Necator_americanus_13:0.05787104522816639840,(Necator_americanus_21:0.04805218495788349947,((Necator_americanus_10:0.04339777565018367034,Necator_americanus_11:0.04282799672304586636)51:0.00356560900952426546,(((Necator_americanus_16:0.03147733191986173268,Necator_americanus_24:0.03335127652016356414)66:0.00609562079247773832,(Necator_americanus_41:0.04048648606625931956,Necator_americanus_38:0.04886584005121456104)37:0.00261919159256398517)8:0.00064127444036809480,Necator_americanus_54:0.04448902097849336684)8:0.00187364257756880031)30:0.00153888029545034589)29:0.00271366345770748113)7:0.00068471043030709003,(((((((((Necator_americanus_32:0.04224799243423670025,(Necator_americanus_96:0.03563073689690471335,((((Necator_americanus_95:0.03235060981877956043,Necator_americanus_88:0.03087707128425769623)45:0.00083610515389836916,(Necator_americanus_48:0.02118001889601420912,Necator_americanus_14:0.02501894411562505943)33:0.00078090734487271107)30:0.00057902771463327831,Necator_americanus_85:0.03588570421842917496)30:0.00110412104348376933,((Necator_americanus_22:0.03911229353647404511,Necator_americanus_70:0.04173797134776279644)45:0.00252004026980920349,(Necator_americanus_42:0.02894670820794466998,Necator_americanus_73:0.04997643480361139978)33:0.00165928817835729017)16:0.00064941390506973199)17:0.00055371973687784579)7:0.00000100000050002909)15:0.00055164757304503465,(Necator_americanus_60:0.03452674233060555598,(Necator_americanus_74:0.03042729457781143815,(Necator_americanus_18:0.02957090484199483005,Necator_americanus_79:0.03699631755007789374)54:0.00357974071561401692)32:0.00189000031181929561)8:0.00000100000050002909)3:0.00000100000050002909,((Necator_americanus_71:0.04995059138841612817,(Necator_americanus_56:0.04389526971193334626,Necator_americanus_12:0.07421243578888335468)7:0.00166090792713105410)3:0.00056434601351333831,Necator_americanus_43:0.03972335809472133522)4:0.00155087757107991620)4:0.00276618240444334498,(Necator_americanus_1:0.04547385784544574067,((Necator_americanus_66:0.04570693535693809428,Necator_americanus_61:0.06261147211224143971)19:0.00093249056939905298,Necator_americanus_87:0.03954022513314674886)23:0.00092403599387545473)9:0.00000100000050002909)1:0.00068318135207356750,Necator_americanus_19:0.04441872377539878708)1:0.00000100000050002909,(Necator_americanus_57:0.03371268827115781602,Necator_americanus_94:0.05047980743259258829)27:0.00305060170267604756)14:0.00177429362299917192,Necator_americanus_80:0.05492854834059229807)1:0.00000100000050002909,(Necator_americanus_51:0.05320217022701718285,Necator_americanus_97:0.03600633777019764115)71:0.00964357124420782419)1:0.00166886014344626559,((Necator_americanus_98:0.03976307732831951131,Necator_americanus_3:0.04516258961169165170)31:0.00103388284654528620,(Necator_americanus_28:0.05495065227434008798,Necator_americanus_90:0.02873258338930480618)47:0.00364855974706966481)8:0.00125371796181194270)1:0.00170637795054855916)3:0.00058911860718427727)10:0.00110937814431770064)7:0.00119471070594273274)3:0.00117069491833644086,(Necator_americanus_34:0.04948832493299776952,(Necator_americanus_44:0.03647726890745901090,Necator_americanus_26:0.02849348787024801391)100:0.06539263779188692061)11:0.00025216048840042814)1:0.00056746892865414610,(Necator_americanus_31:0.05584197336359407460,(Necator_americanus_50:0.06300307408133368203,Necator_americanus_83:0.06396575122308693906)31:0.00293794488126460302)9:0.00028607147673243358)4:0.00046200039032860495,Necator_americanus_33:0.06352922826930189337)3:0.00072308528006252389,(((Necator_americanus_37:0.06319439490487792355,Necator_americanus_30:0.07103080579180520715)10:0.00173815889323771997,(Necator_americanus_81:0.08595367930267111545,Necator_americanus_35:0.05958013079733735784)8:0.00094476246292096310)9:0.00143835978754614327,Necator_americanus_40:0.07897290691664009266)1:0.00000100000050002909)35:0.00427374159737564305,(Necator_americanus_7:0.09929276915540173609,Necator_americanus_59:0.11876956905236916995)29:0.00575913524793735757)12:0.00087511400838543934)11:0.00091136062734731977,(Necator_americanus_36:0.06723022057479378921,Necator_americanus_47:0.11215809835417496487)47:0.00953475686557929934)21:0.00365320974752661757,Necator_americanus_6:0.10195145199433390537)36:0.00325507286658790378)18:0.00371289814977859454,(Necator_americanus_77:0.15095549447504505447,Necator_americanus_99:0.12052861936056641357)6:0.00171072919465087465)9:0.00338963081209558851)85:0.04157406029545931275,(Necator_americanus_17:0.09385056652301011770,Necator_americanus_46:0.08911120050965404271)97:0.03106255771374415858)69:0.00980732998739632794,Necator_americanus_15:0.16788732627073241210)99:0.02393069855662167608,((Necator_americanus_29:0.09268190487975401515,(Necator_americanus_20:0.10591335767577786386,((Necator_americanus_78:0.12821464396923334950,(Necator_americanus_55:0.10400472206717693846,Necator_americanus_92:0.12563701836506283027)17:0.00464070413764951749)10:0.00533410897058695949,(((Necator_americanus_45:0.09056912145895894273,((Necator_americanus_72:0.09448873298628406026,(Necator_americanus_86:0.13303531490075834465,(Necator_americanus_52:0.07636977536976288783,Necator_americanus_67:0.07499832237169147542)92:0.00865048087134236143)29:0.00252470439004700165)5:0.00000100000050002909,(((Necator_americanus_9:0.09957777418135828340,Necator_americanus_49:0.12032336929318458718)4:0.00000100000050002909,Necator_americanus_65:0.10029463697977496206)7:0.00044354825509653416,Necator_americanus_69:0.12078356358157973927)18:0.00125916586383549665)15:0.00104481909188201827)21:0.00170081503401259813,Necator_americanus_68:0.14352237390365671366)8:0.00062200505170354066,(Necator_americanus_63:0.09742127629913159559,Necator_americanus_82:0.15622459064047863886)64:0.00604948183268005750)4:0.00012523928413712621)31:0.00636000670619597374)35:0.00901166719911710400)100:0.03329253133939767684,Necator_americanus_58:0.11714292775467842478)68:0.02642443690091381484)99:0.14577112593493413151)61:0.02529991494565665688)88:0.04140886984908315194,(((((Haemonchus_placei_7:0.17386606979120416971,Haemonchus_contortus_44:0.18099826537031687979)11:0.01183450234007188580,(Haemonchus_contortus_1:0.17245043952840616308,((Haemonchus_placei_37:0.17580082184928746969,(Haemonchus_contortus_99:0.11084121949664244022,((Haemonchus_placei_85:0.13992056319971607481,Haemonchus_placei_1:0.13094301089839865959)51:0.00258637939720056690,Haemonchus_contortus_72:0.11886761039858602385)58:0.00309197496797003219)42:0.00213726359701850357)79:0.00855774285202947661,(((((Haemonchus_placei_62:0.17934670269420036059,(Haemonchus_placei_93:0.08399018129328811311,((Haemonchus_placei_64:0.08522086389972881315,Haemonchus_placei_47:0.07912176832231240797)38:0.00099224766682219786,((((Haemonchus_placei_48:0.06601059172919628015,((Haemonchus_contortus_67:0.06540014806274838111,Haemonchus_contortus_95:0.09527892480168834166)58:0.00742980376617652805,((Haemonchus_contortus_75:0.07464249976054078417,Haemonchus_contortus_23:0.03857213474158598110)59:0.01653370072987205355,(Haemonchus_contortus_92:0.03077895321022280917,(Haemonchus_contortus_24:0.02722508256241530991,(Haemonchus_contortus_90:0.03494046980606010239,(Haemonchus_contortus_98:0.03132795423796073953,Haemonchus_contortus_52:0.03408514231312126386)27:0.00000100000050002909)53:0.00045270470068700604)39:0.00072629003024285996)95:0.00350684371657085077)32:0.00705726036777734860)3:0.00165186648153005898)2:0.00000100000050002909,(Haemonchus_placei_44:0.05841262001006777838,(Haemonchus_placei_9:0.08093765443652582714,(Haemonchus_contortus_15:0.06166018605053922436,Haemonchus_placei_32:0.06619205123927446310)78:0.00803761393537974489)38:0.00355279356607732938)3:0.00000100000050002909)3:0.00044418193140472541,Haemonchus_placei_72:0.07912941384957458690)25:0.00113204180662249999,Haemonchus_placei_67:0.09033492151675241721)15:0.00104488187691879658)61:0.00450399005397967081)30:0.00106302773059005875)6:0.00217717646210399511,((Haemonchus_contortus_100:0.04813004718140313082,Haemonchus_placei_75:0.03808529819538057637)100:0.08444417835627940350,(Haemonchus_contortus_32:0.13773122780700652878,(Haemonchus_contortus_93:0.14604895429370076676,(Haemonchus_placei_43:0.14502682727766619264,(Haemonchus_placei_57:0.17598831365858030873,Haemonchus_contortus_59:0.15273126898300734555)34:0.00926289754247827495)10:0.00133296412112014805)11:0.00266024633684288801)4:0.00243706437346811935)5:0.00466175430017603393)1:0.00060262846609741025,((Haemonchus_contortus_14:0.13767673395574250850,((Haemonchus_placei_52:0.17641258649742314057,Haemonchus_placei_82:0.14273065477767851728)77:0.05313928643708235033,(Haemonchus_placei_76:0.11764890583298738547,Haemonchus_placei_39:0.14767189851560796887)57:0.00916977340485675488)7:0.00452529821669246570)11:0.01949995915399683338,Haemonchus_placei_88:0.14236558565346327243)14:0.10890807228121242300)0:0.00123358860621241087,Haemonchus_placei_87:0.09989775840728268297)0:0.00154846844066690368,Haemonchus_placei_60:0.11993147095239067856)0:0.00392033967208765041)1:0.00914252948610995604)0:0.00370914009769300395)0:0.00299739287112537212,((Haemonchus_contortus_33:0.13656490786015224037,Haemonchus_placei_25:0.18053252510209738535)14:0.00338134666642692962,((Haemonchus_placei_35:0.14725608616818744445,((Haemonchus_placei_79:0.15865428745926382637,Haemonchus_placei_15:0.18295989584594485322)88:0.01656424299717065493,(((Haemonchus_placei_23:0.14588063836374107196,(Haemonchus_placei_3:0.23150879023771214760,(((((((Haemonchus_placei_42:0.16271392888127628185,Haemonchus_contortus_9:0.14846185656889887561)82:0.01405021274939762671,Haemonchus_contortus_82:0.12356515726827650703)59:0.00551224959252243941,((Haemonchus_placei_95:0.12108194000573112292,Haemonchus_placei_29:0.13011270153087770018)61:0.01024279898611642203,((((((Haemonchus_placei_19:0.17455639101700007321,((Haemonchus_placei_94:0.12636414455912353683,((Haemonchus_placei_97:0.06626644492441215173,Haemonchus_contortus_71:0.04894477772590929976)100:0.06728092519435791008,((Haemonchus_placei_77:0.14552214753504286171,(Haemonchus_placei_8:0.05973878861421696301,Haemonchus_contortus_57:0.07044739171361126540)100:0.05877240362324667039)4:0.00204890317934323767,((((((Haemonchus_contortus_55:0.15532287663776220277,((Haemonchus_contortus_96:0.07836021831117007119,Haemonchus_placei_13:0.07018047404157998215)100:0.06061624575108266050,Haemonchus_contortus_25:0.10300782375542756608)5:0.00590497962738459597)1:0.00000100000050002909,(Haemonchus_placei_68:0.09012433038837176780,Haemonchus_contortus_4:0.11455548647164724707)45:0.00675727491654556402)0:0.00371850518276154850,((Haemonchus_contortus_43:0.08886137727276667564,(Haemonchus_placei_86:0.10727050367094481675,(Haemonchus_contortus_42:0.10715074925265746786,Haemonchus_placei_81:0.09695467175189850795)49:0.00637550014982925586)10:0.00101487873818016747)8:0.00084996997049141727,((Haemonchus_placei_10:0.16417754858695757236,Haemonchus_contortus_91:0.10021223086669028834)3:0.00608264363965323792,(((((Haemonchus_contortus_38:0.12224559884592288428,(Haemonchus_placei_14:0.09949954606814027935,Haemonchus_placei_26:0.10438068244849788013)26:0.00385213050156344274)11:0.00379916749168435382,Haemonchus_placei_45:0.10547516223534991742)1:0.00000100000050002909,(Haemonchus_placei_74:0.09926494837779999136,(Haemonchus_contortus_54:0.05776001400212429915,(Haemonchus_placei_55:0.09623086356812228515,((((((Haemonchus_contortus_80:0.04622647251090172132,(Haemonchus_contortus_3:0.07276123321897920437,((Haemonchus_contortus_2:0.05074621557167380975,(Haemonchus_contortus_79:0.03932648345130330958,((Haemonchus_contortus_48:0.00000100000050002909,Haemonchus_contortus_47:0.00000100000050002909)86:0.00000100000050002909,Haemonchus_contortus_49:0.00079491103143338436)100:0.04820054246102509904)48:0.00107186249609761723)32:0.00000100000050002909,Haemonchus_contortus_34:0.05680943781862651809)81:0.00172310106606250453)37:0.00049487482315461692)51:0.00115132804059918251,(Haemonchus_contortus_81:0.05477274719034261330,Haemonchus_contortus_18:0.06304690300877441311)18:0.00027899607890925050)37:0.00082835604046806871,(Haemonchus_placei_31:0.05236934839425917004,Haemonchus_contortus_61:0.05816774152088857730)46:0.00196884401652182945)39:0.00106935103889237377,Haemonchus_contortus_73:0.05368647768675701565)84:0.00498027266730466465,((Haemonchus_placei_24:0.08914474576377873216,Haemonchus_contortus_6:0.08634469396348314063)34:0.00399371977834473649,Haemonchus_contortus_63:0.06071321654426010961)34:0.00327621688002298957)25:0.00328098135540678135,(Haemonchus_contortus_64:0.06779556291200060369,(Haemonchus_contortus_7:0.04452392466490021072,Haemonchus_placei_54:0.04171840324096064145)100:0.07033026283434885839)33:0.00354816315982818282)9:0.00147059200448071891)9:0.00269986433336967839)2:0.00055970054218758617)1:0.00095340663943597396)0:0.00049533630866386051,Haemonchus_placei_63:0.10797375568754268016)0:0.00038842041061126639,Haemonchus_placei_59:0.11677871913600826326)0:0.00051546465575741287)0:0.00048922389627533650)0:0.00048163541278953498)0:0.00000100000050002909,(((((Haemonchus_placei_91:0.10133979538094077533,Haemonchus_contortus_58:0.11075507904313704188)15:0.00265805835448237448,(((((Haemonchus_placei_49:0.07849635356018341836,Haemonchus_contortus_78:0.05606755344141860220)25:0.00425146672745698503,(((Haemonchus_contortus_30:0.05151624075846453210,Haemonchus_contortus_17:0.02043753183667042228)96:0.01428349549947157716,((Haemonchus_contortus_51:0.03784039424516394412,Haemonchus_contortus_66:0.04388140346175386369)48:0.00027675960270534761,((Haemonchus_contortus_28:0.04457065458710105649,Haemonchus_contortus_29:0.02498239563072659694)99:0.01071456145899295741,Haemonchus_contortus_65:0.03019098383029324151)66:0.00044532154503442681)70:0.00085357567264042835)90:0.00489218154615260904,(Haemonchus_contortus_76:0.05901639021304179444,Haemonchus_contortus_53:0.06742849774899077608)31:0.00347132286865585882)31:0.00394341066762441891)5:0.00047270271617104188,(Haemonchus_placei_28:0.07138378042212685515,(((Haemonchus_contortus_35:0.03943545626959139155,((((((((Haemonchus_contortus_40:0.02763829112877791427,Haemonchus_contortus_8:0.02926940337956474708)20:0.00000100000050002909,(Haemonchus_contortus_10:0.03176152010014705873,(Haemonchus_contortus_56:0.03545358101079370411,Haemonchus_contortus_69:0.02929267945830954512)8:0.00000100000050002909)16:0.00132433439266118041)11:0.00090789005827207961,(Haemonchus_contortus_16:0.00790660733078219283,Haemonchus_contortus_74:0.00866355195008355200)97:0.00755085401146114894)14:0.00052915639177443475,Haemonchus_contortus_46:0.06316417901425305792)11:0.00054031081135914123,(Haemonchus_contortus_12:0.03161490401157010521,Haemonchus_contortus_50:0.03622474920755894973)35:0.00000100000050002909)18:0.00053217801855027667,(Haemonchus_contortus_27:0.03259213281683900204,(Haemonchus_contortus_22:0.03439132770535967276,Haemonchus_contortus_97:0.02315009464476433174)78:0.00181460335028676848)32:0.00058142868525631419)10:0.00000100000050002909,Haemonchus_placei_66:0.05360010101243909558)41:0.00199060599454130511,Haemonchus_contortus_36:0.03608641913161118181)64:0.00334183846856803222)18:0.00070428606603435641,((Haemonchus_placei_34:0.05728323190976745971,Haemonchus_contortus_89:0.07602599913197652381)23:0.00267206937050645365,(((Haemonchus_contortus_60:0.12466571314318260211,(Haemonchus_contortus_5:0.06622779658388429358,(Haemonchus_placei_18:0.06152705450876371635,Haemonchus_placei_38:0.05830143415938457419)17:0.00441693550787374944)4:0.00000566897387977999)3:0.00179063777015457649,(Haemonchus_contortus_21:0.04486752146586984319,Haemonchus_contortus_20:0.06420703652599658862)40:0.00115114975228252790)0:0.00029041840363078637,Haemonchus_contortus_41:0.06821131412124867288)0:0.00054750466894062206)1:0.00000100000050002909)2:0.00186635029215263554,Haemonchus_contortus_39:0.06641311201996261127)2:0.00135687694255061126)2:0.00207430712154505837)1:0.00267153324554501208,Haemonchus_contortus_13:0.10191490675130686350)4:0.00233836054648705466,Haemonchus_placei_69:0.11434304573324267917)4:0.00212315027833836437)10:0.00303726647865585481,(Haemonchus_placei_84:0.09392996653508549343,Haemonchus_placei_98:0.07085443650448543240)5:0.00352278169500502055)2:0.00434702293297458374,(((Haemonchus_contortus_94:0.09289038720278826322,((Haemonchus_placei_99:0.09272475259756243759,((Haemonchus_placei_21:0.07783858391167786106,Haemonchus_placei_61:0.07531867777246714635)29:0.00354478831872186541,(Haemonchus_placei_92:0.10076017168355567988,(Haemonchus_contortus_70:0.07667475124921582785,(Haemonchus_placei_16:0.07725526406447615069,Haemonchus_placei_89:0.07436849933999649387)91:0.00663336562322747875)49:0.00347662452227754434)12:0.00129387063866689619)4:0.00000100000050002909)5:0.00091542286452207192,(Haemonchus_contortus_11:0.10441245592739578640,(Haemonchus_contortus_19:0.07591290212606864596,Haemonchus_placei_53:0.07280756839803632918)21:0.00099481491170663044)25:0.00250663692811391040)2:0.00030811120511837153)1:0.00071152304214942938,Haemonchus_placei_73:0.09202950646209084873)3:0.00071690178211822797,(Haemonchus_placei_36:0.13553531768818607994,Haemonchus_placei_20:0.10794963475573547684)20:0.01004570143047032668)2:0.00219358802261311950)0:0.00174187159116343058,(Haemonchus_placei_41:0.09301095922665418569,(Haemonchus_contortus_77:0.07065715236857647574,Haemonchus_contortus_45:0.04342226128959100762)68:0.01122933581804439092)100:0.03043597205081332441)0:0.00079551271732409591)0:0.00166406784385429913,(Haemonchus_placei_27:0.14962979370424531189,(Haemonchus_placei_65:0.14865983510444324978,Haemonchus_contortus_26:0.10937806433728543276)2:0.00000100000050002909)2:0.00165828061973839454)0:0.00013985543290253230,((Haemonchus_placei_78:0.13244574448468304784,((Haemonchus_placei_2:0.03464369624817904836,Haemonchus_contortus_62:0.02275517124248735076)100:0.09169349810123231248,Haemonchus_placei_80:0.11105929253889411379)9:0.00479166823495699550)1:0.00123251132847749557,Haemonchus_placei_33:0.13358402846971670352)1:0.00094553221375352845)0:0.00098238186324169736)0:0.00083195158064730383)0:0.00000100000050002909)1:0.00308435208690432386,(Haemonchus_placei_51:0.12805981854468645453,Haemonchus_placei_4:0.10977759698183266190)32:0.01041675252422676230)1:0.00086759526647789279)1:0.00060465855926683325,(Haemonchus_placei_96:0.17283694956728645753,Haemonchus_placei_12:0.16252837443103679282)13:0.00276023048426198275)1:0.00183773173414548507,Haemonchus_placei_100:0.17447288562714180493)0:0.00000100000050002909,Haemonchus_placei_70:0.13669563422744443471)1:0.00077815898771269520,(Haemonchus_placei_30:0.22935934545487626779,(((Haemonchus_contortus_87:0.00000100000050002909,(((Haemonchus_contortus_86:0.00000100000050002909,Haemonchus_contortus_85:0.00000100000050002909)55:0.00000100000050002909,Haemonchus_contortus_83:0.00000100000050002909)14:0.00000100000050002909,Haemonchus_contortus_84:0.00000100000050002909)63:0.00000100000050002909)59:0.00000100000050002909,Haemonchus_contortus_88:0.00041127369161113450)100:0.15899454310637869958,Haemonchus_placei_83:0.15641950539250690233)51:0.01353858206982486156)5:0.00070946993822373612)1:0.00134858425935807441,Haemonchus_placei_90:0.20115667283852942115)1:0.00222246847347272502)1:0.00424135970885445527)1:0.00174356171107891908,Haemonchus_placei_5:0.13789259990150248836)2:0.00188413781675732923,Haemonchus_placei_17:0.18873881846625714664)1:0.00000100000050002909,(Haemonchus_contortus_68:0.14348832614697629162,Haemonchus_placei_71:0.15014835305325163750)29:0.00818375275395970964)1:0.00236706356359153193,Haemonchus_contortus_31:0.16077372302121784031)1:0.00061892230456362318)0:0.00076875126807350656)0:0.00155616921983367301,((((Haemonchus_contortus_37:0.19713678510766499685,(Haemonchus_placei_22:0.19678228935192840221,Haemonchus_placei_46:0.15383023936210454830)8:0.00821402307820275415)5:0.00248895612049523192,(Haemonchus_placei_58:0.14140844456953927111,Haemonchus_placei_11:0.15753108472126239881)54:0.00827335316992362096)2:0.00090935908884099954,Haemonchus_placei_50:0.17064184224132303291)2:0.00291887329805777616,Haemonchus_placei_40:0.14133069138080481264)2:0.00208419186223776469)1:0.00250566652616922899,Haemonchus_placei_6:0.18736086179835256815)4:0.00596686045649639802)3:0.00681058341082639140)4:0.00582734013896503075,Haemonchus_placei_56:0.18041432942071700118)1:0.00420331681787909986)1:0.00721606250709079002)100:0.11208912383741929941,(Teladorsagia_circumcincta_67:0.32723905244485401722,(((((Teladorsagia_circumcincta_41:0.11665206218986436115,Teladorsagia_circumcincta_69:0.19838722638952294153)20:0.00256123474537021814,((((Teladorsagia_circumcincta_71:0.11615801601917589980,Teladorsagia_circumcincta_89:0.10654393006338802596)32:0.00646425224884696493,(Teladorsagia_circumcincta_55:0.11380554351225365128,Teladorsagia_circumcincta_10:0.25222491431221211178)18:0.00322572527352927175)5:0.00000100000050002909,(Teladorsagia_circumcincta_94:0.10676817222037571220,((Teladorsagia_circumcincta_82:0.07015184281992535575,Teladorsagia_circumcincta_78:0.06544639462428052112)89:0.04440849260460483922,Teladorsagia_circumcincta_3:0.12047991777234029476)59:0.00469409757318212974)40:0.00238431482396944672)7:0.00047024646025428825,(((Teladorsagia_circumcincta_61:0.03300543467769102152,(Teladorsagia_circumcincta_33:0.02424587603036065797,Teladorsagia_circumcincta_34:0.03265798205608783783)100:0.01343932852839977918)100:0.11833674813560335348,((Teladorsagia_circumcincta_1:0.05084782425168407616,Teladorsagia_circumcincta_49:0.04887069318529665973)100:0.05337128798779296190,Teladorsagia_circumcincta_5:0.12158999098328715505)40:0.00436075246914638479)25:0.00146433100431578658,(Teladorsagia_circumcincta_29:0.09513725898678693227,((Teladorsagia_circumcincta_68:0.10858702678533779795,Teladorsagia_circumcincta_4:0.08129635866250631282)54:0.00105015706151776085,((((Teladorsagia_circumcincta_50:0.07420490390230576050,Teladorsagia_circumcincta_53:0.13126447633921936586)46:0.00660405159410048983,((Teladorsagia_circumcincta_42:0.09674660482117569682,Teladorsagia_circumcincta_17:0.08913958585376637045)12:0.00052777285145935390,((Teladorsagia_circumcincta_36:0.05530829842257157375,Teladorsagia_circumcincta_35:0.07025580590483974930)63:0.00386865843652220735,(Teladorsagia_circumcincta_97:0.08041720114304322375,Teladorsagia_circumcincta_46:0.09610804991986729440)41:0.00184406496321922212)22:0.00029345757207842414)13:0.00044632014624120371)10:0.00204885968677670678,((Teladorsagia_circumcincta_83:0.04558563734645744436,Teladorsagia_circumcincta_43:0.05802754505955209224)68:0.00428967365507633511,(((Teladorsagia_circumcincta_18:0.07016034020752076605,Teladorsagia_circumcincta_59:0.05936579537244218718)37:0.00206681575645647347,(Teladorsagia_circumcincta_85:0.04915543313831056971,((Teladorsagia_circumcincta_31:0.02003783770578541207,Teladorsagia_circumcincta_2:0.02266068421866820545)100:0.04664206655090200049,Teladorsagia_circumcincta_60:0.05282911761985867316)62:0.00368452581653902532)34:0.00115241240412711980)17:0.00136482798043396805,(Teladorsagia_circumcincta_70:0.04997414224906924357,(Teladorsagia_circumcincta_45:0.08201058779203242166,(Teladorsagia_circumcincta_14:0.04607433300222734535,(Teladorsagia_circumcincta_77:0.07448482806926760846,Teladorsagia_circumcincta_47:0.05774351473264242862)28:0.00059457442015549053)56:0.00059933952905958277)25:0.00070741147713563322)27:0.00115920122058168411)17:0.00085048722505806802)12:0.00136346681716315835)3:0.00000100000050002909,Teladorsagia_circumcincta_73:0.22508833797419616762)16:0.00447770743217708322)8:0.00172775233819200732)8:0.00239574525028138060)2:0.00131588631355220292)1:0.00216888007088536679)3:0.00412271373522151222,((Teladorsagia_circumcincta_39:0.01420627401483471122,Teladorsagia_circumcincta_19:0.03407188242366428893)100:0.24673929423565063579,(Teladorsagia_circumcincta_86:0.17189164556838690268,(((Teladorsagia_circumcincta_28:0.07759699699502899117,(((Teladorsagia_circumcincta_62:0.05786461038666086687,Teladorsagia_circumcincta_84:0.06047339999782058717)45:0.00121897683478130645,(Teladorsagia_circumcincta_11:0.04752777982059422368,Teladorsagia_circumcincta_91:0.06490971672311622587)66:0.00294958487117170064)99:0.00547771086589379265,(((Teladorsagia_circumcincta_90:0.04623161337186391245,Teladorsagia_circumcincta_13:0.04759385686867728671)98:0.01008617372669753758,(Teladorsagia_circumcincta_58:0.07055388963546921355,Teladorsagia_circumcincta_26:0.05804330302877577091)36:0.00147621274926591469)20:0.00003398188217076921,(Teladorsagia_circumcincta_72:0.18357975186782946042,Teladorsagia_circumcincta_99:0.05669039139213220835)48:0.00398049346948180227)43:0.00169522819853523232)22:0.00059552576957137696)74:0.00442930352473553616,Teladorsagia_circumcincta_27:0.10405086594541733402)83:0.00734099593932980524,(Teladorsagia_circumcincta_6:0.13740051069673922535,((Teladorsagia_circumcincta_80:0.14181286478830759656,Teladorsagia_circumcincta_100:0.18680422105186417214)35:0.00599216886430050440,(((Teladorsagia_circumcincta_44:0.21545208220544184718,(((Teladorsagia_circumcincta_79:0.33220483498695557723,Teladorsagia_circumcincta_98:0.15974798336820222877)13:0.01998547759141105704,(Teladorsagia_circumcincta_21:0.18426430931406739822,(Teladorsagia_circumcincta_88:0.22439980234653664204,(Teladorsagia_circumcincta_15:0.05745820473257204353,Teladorsagia_circumcincta_92:0.15985670049662142889)8:0.00566949802091277436)6:0.00677795751682274544)2:0.00561278789683192312)0:0.00417168219847672325,Teladorsagia_circumcincta_56:0.15338342715725902798)0:0.00519093571162774960)0:0.00155836898601505961,(Teladorsagia_circumcincta_93:0.19658504013945457545,Teladorsagia_circumcincta_54:0.16707070219724157178)1:0.00000100000050002909)0:0.00357157013579599558,((((Teladorsagia_circumcincta_95:0.17527466633847990640,Teladorsagia_circumcincta_63:0.12528659624361165870)5:0.00311630363516988192,((Teladorsagia_circumcincta_24:0.13405255642265329064,Teladorsagia_circumcincta_76:0.12140891776559095683)48:0.00595533891393593747,(Teladorsagia_circumcincta_9:0.10724980070070452842,(Teladorsagia_circumcincta_16:0.11854798656614982943,Teladorsagia_circumcincta_20:0.15011759613632461030)42:0.00153535326739090232)24:0.00230710396929218039)26:0.00112323966800598044)3:0.00158095039717761308,(Teladorsagia_circumcincta_66:0.13834138969832660004,Teladorsagia_circumcincta_87:0.12049694070825310577)8:0.00205791599161180309)0:0.00000100000050002909,(Teladorsagia_circumcincta_74:0.17809364909586516967,(Teladorsagia_circumcincta_64:0.08816976311337432204,Teladorsagia_circumcincta_30:0.09449230560656032840)100:0.07783369971459692949)14:0.00334770332419984714)1:0.00039721016371597372)0:0.00142630308485315539)0:0.00096592010148310945)0:0.00137564743552142450)0:0.00206279979593271701)0:0.00147838675364004332)0:0.00255065308603832962)2:0.00542245386496274101,((Teladorsagia_circumcincta_32:0.21371981160077344053,Teladorsagia_circumcincta_51:0.22265787043394191791)25:0.01674742543834134220,((((Teladorsagia_circumcincta_75:0.25641504415166532782,Teladorsagia_circumcincta_57:0.18878034031839144302)26:0.01251464332186962361,(Teladorsagia_circumcincta_37:0.21914379871933198363,Teladorsagia_circumcincta_23:0.15226667475822447395)15:0.00723305563804800458)0:0.00128498207302996667,(((Teladorsagia_circumcincta_40:0.03723900566973213644,Teladorsagia_circumcincta_96:0.03225644403794684922)100:0.22921823265856769436,(Teladorsagia_circumcincta_22:0.25525438471387845718,Teladorsagia_circumcincta_7:0.19748898760550531728)38:0.01688302000765206159)18:0.00223312247058257913,(Teladorsagia_circumcincta_81:0.05266428630626147217,Teladorsagia_circumcincta_8:0.06966330242017031160)100:0.16571937156021696036)20:0.00421620367310720015)1:0.00186617184542381149,(((Teladorsagia_circumcincta_12:0.15468183320503714473,Teladorsagia_circumcincta_48:0.21910807412923685722)46:0.00984885857660522217,Teladorsagia_circumcincta_25:0.19414160106160760488)35:0.00767623844335512447,(Teladorsagia_circumcincta_38:0.25930246639580639689,Teladorsagia_circumcincta_65:0.18084167247504104314)30:0.01509841641753381647)1:0.00394707116738193548)1:0.00351957403021544704)0:0.00225241746751791419)21:0.01423932790065136379,Teladorsagia_circumcincta_52:0.25756434672706962630)91:0.01762081894314805261)98:0.02992966898831115122)97:0.04658540742857891076,(Caenorhabditis_elegans_22:0.07675000490434967515,(Caenorhabditis_elegans_6:0.23205102457107645852,(((Caenorhabditis_elegans_42:0.00152327004985003747,(Caenorhabditis_elegans_21:0.12480041554268191117,Caenorhabditis_elegans_4:0.12305992897758687155)39:0.04466859432290722076)52:0.07125351898819626273,(Caenorhabditis_elegans_47:0.03264248436111084894,(Caenorhabditis_elegans_26:0.24735960857809255464,(Caenorhabditis_elegans_7:0.10193299535642492970,Caenorhabditis_elegans_46:0.09143154518864257674)98:0.05929164184547156685)87:0.07193521177773802566)95:0.14215692902932794417)56:0.06554147321577205587,(Caenorhabditis_elegans_43:0.06897029211186468667,(((((Caenorhabditis_elegans_13:0.00000100000050002909,Caenorhabditis_elegans_48:0.03695331009541306250)47:0.02010267764386347231,Caenorhabditis_elegans_30:0.00191978803901582222)17:0.00604052977022593880,((Caenorhabditis_elegans_17:0.00353210722145859543,((Caenorhabditis_elegans_19:0.00000100000050002909,((Caenorhabditis_elegans_14:0.00031997592161447398,(Caenorhabditis_elegans_44:0.00031864436381569446,Caenorhabditis_elegans_45:0.00064572031177859818)42:0.00000138310056421556)50:0.00000100009137742565,Caenorhabditis_elegans_12:0.00000100000050002909)23:0.00000370046523853292)31:0.00031533216536292548,(Caenorhabditis_elegans_5:0.00128239376574658935,Caenorhabditis_elegans_37:0.00128135802480780600)77:0.00096120574149001893)20:0.00000100000050002909)53:0.00540269995959070329,(((Caenorhabditis_elegans_50:0.00841334861731788189,(((Caenorhabditis_elegans_3:0.01156304120544918677,(Caenorhabditis_elegans_11:0.00691604698579370483,Caenorhabditis_elegans_24:0.00749581407764718377)31:0.00000100000050002909)20:0.00104351809169435329,(((Caenorhabditis_elegans_10:0.00808254514332321095,(Caenorhabditis_elegans_51:0.00698531838046984217,Caenorhabditis_elegans_49:0.00135130130652218162)70:0.00107058767797333764)23:0.00119770031652368172,(Caenorhabditis_elegans_29:0.01644279069230381030,Caenorhabditis_elegans_25:0.00842084259078091854)21:0.00076678293786576533)5:0.00041649293939262681,(Caenorhabditis_elegans_31:0.01539611804364381109,(Caenorhabditis_elegans_20:0.02257879610565274170,((Caenorhabditis_elegans_33:0.13459875687354486140,Caenorhabditis_elegans_2:0.07080260940974511530)47:0.02394988993777134520,Caenorhabditis_elegans_36:0.00760428870306280834)11:0.00258505362488716970)8:0.00112198669468177668)13:0.01125642947204245903)1:0.00119858628459524404)0:0.00033144052448622302,(((Caenorhabditis_elegans_8:0.00896001560915299713,Caenorhabditis_elegans_41:0.00000100000050002909)67:0.00543404952741306096,Caenorhabditis_elegans_1:0.00369798922898568290)31:0.00000100000050002909,(((Caenorhabditis_elegans_9:0.00453774252548795783,Caenorhabditis_elegans_39:0.00288680399897012696)46:0.00000100000050002909,Caenorhabditis_elegans_27:0.00331559209877726286)83:0.00289409253717615037,(Caenorhabditis_elegans_35:0.01159204209684950269,Caenorhabditis_elegans_23:0.00964157602171691712)31:0.00308442744667653760)18:0.00347789639907883277)8:0.00034694893899070873)0:0.00000100000050002909)2:0.00162081823795587180,Caenorhabditis_elegans_34:0.00918635521938529660)0:0.00030416090404363519,(Caenorhabditis_elegans_28:0.00371115598894697016,Caenorhabditis_elegans_38:0.01625628889801219654)66:0.00375849911976319871)1:0.00261389036408502017)3:0.00511515073590825507)1:0.00877370157792041125,(Caenorhabditis_elegans_32:0.21896353146931676892,((Caenorhabditis_elegans_40:0.02545013432414428359,Caenorhabditis_elegans_18:0.03789791596927222922)19:0.00000100000050002909,Caenorhabditis_elegans_16:0.02136868295629641354)42:0.00738140125822391892)13:0.01870961466866659026)8:0.01853608705236525073,Caenorhabditis_elegans_15:0.08867219138331319805)13:0.02819331361167248806)18:0.02018132250442688375)94:0.16911915411920702690)83:0.11741961536324017901)94:0.33677908757860453015)65:0.02681844989503696930)86:0.03449158709648315890,((Heligmosomoides_polygyrus_87:0.03319014642712957153,((((((((((((((Heligmosomoides_polygyrus_36:0.11112469747678824228,(Heligmosomoides_polygyrus_64:0.08626958710714287271,Heligmosomoides_polygyrus_97:0.09727206048743693156)12:0.00368155270658478096)2:0.00119744141596007914,Heligmosomoides_polygyrus_71:0.13853515754384007619)0:0.00000100000050002909,(Heligmosomoides_polygyrus_65:0.12284914041146414998,(Heligmosomoides_polygyrus_54:0.11599410056593080498,(Heligmosomoides_polygyrus_95:0.15282141479722088917,Heligmosomoides_polygyrus_82:0.09416232531287761776)24:0.00564817523692210440)5:0.00155062091984648539)2:0.00091290199079372303)0:0.00079480195377362706,(Heligmosomoides_polygyrus_93:0.09327977885920971102,Heligmosomoides_polygyrus_53:0.09592070214015538387)47:0.00506255325744636199)1:0.00139144749970329554,(Heligmosomoides_polygyrus_100:0.18801517017543059596,Heligmosomoides_polygyrus_23:0.10839792083748314711)4:0.00127091132963446491)3:0.00178219732282185531,((Heligmosomoides_polygyrus_42:0.07963577058752378812,(((Heligmosomoides_polygyrus_12:0.05365941624831532808,(Heligmosomoides_polygyrus_59:0.07179012873521574412,Heligmosomoides_polygyrus_43:0.03208963241070153516)17:0.00233008464112354798)6:0.00196095343980689585,((Heligmosomoides_polygyrus_31:0.04257156069367661055,(((Heligmosomoides_polygyrus_88:0.04960210938623099697,((Heligmosomoides_polygyrus_29:0.04507872502941359660,Heligmosomoides_polygyrus_99:0.04697397100402297271)42:0.00325370210480167106,Heligmosomoides_polygyrus_3:0.05870969690835094873)12:0.00052569983443876626)9:0.00079503945391201246,Heligmosomoides_polygyrus_63:0.06934632067250189047)1:0.00087083125679465094,(Heligmosomoides_polygyrus_13:0.05124054771866281416,Heligmosomoides_polygyrus_38:0.04240574288421990884)7:0.00311493386281577224)0:0.00135777138312761256)0:0.00101573907499112061,(Heligmosomoides_polygyrus_77:0.10441021584576790082,((Heligmosomoides_polygyrus_34:0.05686053549595003476,(Heligmosomoides_polygyrus_80:0.03874752189449642836,(Heligmosomoides_polygyrus_15:0.04063195671343224069,((Heligmosomoides_polygyrus_94:0.06240003331249081159,(Heligmosomoides_polygyrus_55:0.03067076628733196239,Heligmosomoides_polygyrus_57:0.05556874184352814106)26:0.00160849840644649352)14:0.00189340935154034455,Heligmosomoides_polygyrus_84:0.03921382018401171898)17:0.00108386773121308625)16:0.00133379018822702648)33:0.00347221921576438717)7:0.00088703031390971649,(Heligmosomoides_polygyrus_28:0.05612224051732822572,Heligmosomoides_polygyrus_35:0.03210856745178210236)3:0.00102962910302178620)0:0.00032619702169192302)0:0.00069297890416425043)0:0.00144382680867751216)0:0.00137459445319335614,(Heligmosomoides_polygyrus_69:0.06643116501128430718,((Heligmosomoides_polygyrus_5:0.07668359100091300118,Heligmosomoides_polygyrus_92:0.04958038247269167670)30:0.00497633193125995681,((Heligmosomoides_polygyrus_1:0.04299988340536957387,(Heligmosomoides_polygyrus_44:0.04904866001738055620,(Heligmosomoides_polygyrus_83:0.05543104772535827757,(Heligmosomoides_polygyrus_79:0.05077882189907168692,Heligmosomoides_polygyrus_85:0.06695658920314435936)72:0.00165928248594614052)53:0.00249980411100440792)7:0.00105196147770108411)18:0.00410245451866149066,(Heligmosomoides_polygyrus_66:0.05962001534556814891,((Heligmosomoides_polygyrus_78:0.05191272860454852756,Heligmosomoides_polygyrus_76:0.06868089269992716517)22:0.00156900479832435989,Heligmosomoides_polygyrus_51:0.05573909314404886656)24:0.00130448239646799627)8:0.00198271626594605146)1:0.00062027554740512339)1:0.00176965710068233378)0:0.00083956532426361543)0:0.00070935540915720004)0:0.00228923666647742234,(Heligmosomoides_polygyrus_68:0.09507574987356540164,(Heligmosomoides_polygyrus_10:0.05312331605500782150,Heligmosomoides_polygyrus_40:0.03267098330924531752)65:0.00704323000776419916)2:0.00186472566070475178)0:0.00071626934394139214)0:0.00182692748899400360,((Heligmosomoides_polygyrus_60:0.08095015682148716529,Heligmosomoides_polygyrus_86:0.05565768141094719346)3:0.00000100000050002909,Heligmosomoides_polygyrus_48:0.09523421770963000355)3:0.00100570276714869681)0:0.00152092216702456591,(Heligmosomoides_polygyrus_39:0.08219663817680313012,Heligmosomoides_polygyrus_7:0.06317575142598250149)19:0.00345711346283041543)0:0.00134400764022308736,(Heligmosomoides_polygyrus_47:0.09159809066627332130,(Heligmosomoides_polygyrus_33:0.09397088892245089586,(Heligmosomoides_polygyrus_58:0.05695754888120175413,(Heligmosomoides_polygyrus_45:0.07086867851966179022,Heligmosomoides_polygyrus_27:0.03945023243281518127)25:0.00112466538195835335)14:0.00024665077433978148)12:0.00093803453714020680)3:0.00106831175440746462)0:0.00137549921456419613,Heligmosomoides_polygyrus_2:0.06970325434767399297)0:0.00113065806456352173,((Heligmosomoides_polygyrus_19:0.04864226492324795481,(Heligmosomoides_polygyrus_17:0.05212080394199273409,((Heligmosomoides_polygyrus_46:0.02324422316340515535,((Heligmosomoides_polygyrus_16:0.00547593714651271532,(Heligmosomoides_polygyrus_96:0.01850332306980443861,Heligmosomoides_polygyrus_4:0.02496185759950063365)60:0.00399385138158470793)53:0.00000100000050002909,(((Heligmosomoides_polygyrus_49:0.00134069188254150057,(Heligmosomoides_polygyrus_22:0.00645811716986850227,((Heligmosomoides_polygyrus_91:0.00402040877333296413,(Heligmosomoides_polygyrus_41:0.00400834560476977242,(Heligmosomoides_polygyrus_21:0.00853491727343985013,(Heligmosomoides_polygyrus_81:0.03763969934485915381,(Heligmosomoides_polygyrus_72:0.02728206049626276039,Heligmosomoides_polygyrus_20:0.02040139465889960826)56:0.00204993676481128682)44:0.00100052979757888705)38:0.00199130387401963774)28:0.00050153496181220983)43:0.00171272604147928542,Heligmosomoides_polygyrus_18:0.01057916888323169949)14:0.00049775600419003604)12:0.00124676939591637195)4:0.00000100000050002909,(Heligmosomoides_polygyrus_11:0.00000100000050002909,(Heligmosomoides_polygyrus_37:0.00439062026719686319,Heligmosomoides_polygyrus_8:0.00804386470523381532)28:0.00149082230379494118)24:0.00134659347409365440)17:0.00186663111895709450,Heligmosomoides_polygyrus_9:0.00057202098798568471)11:0.00276854587470887030)28:0.00603349221215758458)85:0.00591868201254014056,Heligmosomoides_polygyrus_25:0.05619811383722431164)28:0.00294593166994342728)7:0.00207497031422491669)1:0.00220944978176931296,(((Heligmosomoides_polygyrus_75:0.04152992717990309363,(Heligmosomoides_polygyrus_24:0.06747338856405347973,Heligmosomoides_polygyrus_62:0.04489892318246917202)12:0.00165188430678343519)4:0.00206739168575671055,(Heligmosomoides_polygyrus_6:0.03663367771745456442,((Heligmosomoides_polygyrus_90:0.06958478571536075297,(Heligmosomoides_polygyrus_50:0.05436005174458430345,((Heligmosomoides_polygyrus_73:0.06562868546913509793,Heligmosomoides_polygyrus_32:0.07969065738897182505)8:0.00000100000050002909,(Heligmosomoides_polygyrus_89:0.04004574810730219397,Heligmosomoides_polygyrus_26:0.05451929206329494959)14:0.00215720975466661934)5:0.00049705444180453613)1:0.00066059389495770225)1:0.00080310369814659522,Heligmosomoides_polygyrus_74:0.04270696252861021919)1:0.00133178605602199667)1:0.00064469382672567501)0:0.00050462974282013736,(Heligmosomoides_polygyrus_52:0.06453346418082067659,Heligmosomoides_polygyrus_70:0.06214407828526860578)4:0.00323987563367185904)0:0.00273800630210475383)0:0.00077311886056828606)0:0.00322624899968246975,(Heligmosomoides_polygyrus_14:0.04210689412597669323,(Heligmosomoides_polygyrus_61:0.02863366114168933510,(Heligmosomoides_polygyrus_30:0.08152573800511260516,Heligmosomoides_polygyrus_67:0.01865071307392428615)16:0.00297226199971437673)7:0.00306514204099856379)14:0.00391286085395096614)2:0.00356387282416340684,Heligmosomoides_polygyrus_98:0.05563780014705656252)2:0.00135649145886955784,Heligmosomoides_polygyrus_56:0.05147210682817336680)7:0.00564644389970185220)100:0.13854199961744062541,(((Nippostrongylus_brasiliensis_60:0.40049864110188398980,(Nippostrongylus_brasiliensis_13:0.00000100000050002909,Nippostrongylus_brasiliensis_74:0.00000100000050002909)42:0.21446847211937578037)69:0.14364772705461895108,(((Nippostrongylus_brasiliensis_3:0.15065854362966324409,((Nippostrongylus_brasiliensis_65:0.10936845602971172198,(Nippostrongylus_brasiliensis_95:0.24789348928125085059,Nippostrongylus_brasiliensis_45:0.17349896010293436310)3:0.00070628345540457130)1:0.00304919858030647641,((Nippostrongylus_brasiliensis_72:0.13789699303412847331,(Nippostrongylus_brasiliensis_15:0.14571275714130191292,(Nippostrongylus_brasiliensis_57:0.07360037787773361651,Nippostrongylus_brasiliensis_77:0.08070000787116220209)99:0.03387153187036388846)11:0.00204098612698789443)1:0.00000100000050002909,(((((Nippostrongylus_brasiliensis_29:0.09879125114099097937,Nippostrongylus_brasiliensis_83:0.11147306866369950662)17:0.00473343509671835406,(Nippostrongylus_brasiliensis_64:0.11065046368005285182,Nippostrongylus_brasiliensis_25:0.18690805386874281835)4:0.00033434924627386936)0:0.00053061621779701353,((Nippostrongylus_brasiliensis_47:0.09535128804075176934,((Nippostrongylus_brasiliensis_96:0.10340168664024580736,(Nippostrongylus_brasiliensis_41:0.08579309225219010349,Nippostrongylus_brasiliensis_94:0.11218480815847949039)47:0.00448260849386190527)17:0.00213906151002949503,(((((((Nippostrongylus_brasiliensis_30:0.06324032438821131086,(((Nippostrongylus_brasiliensis_69:0.05737550338508785874,Nippostrongylus_brasiliensis_79:0.05820774545010962836)33:0.00679331308374462456,((Nippostrongylus_brasiliensis_14:0.06715751658547598757,((Nippostrongylus_brasiliensis_93:0.02931472468683022151,Nippostrongylus_brasiliensis_92:0.04667617535585817656)99:0.01280295084390732294,(Nippostrongylus_brasiliensis_43:0.04789614025322184304,Nippostrongylus_brasiliensis_42:0.05121017879694902269)43:0.00063117352954088148)39:0.00116467018111063585)14:0.00073561316702904845,(((Nippostrongylus_brasiliensis_81:0.03167504574721487914,((Nippostrongylus_brasiliensis_48:0.01418995033422852485,Nippostrongylus_brasiliensis_61:0.02872470779085816578)50:0.00059389702128867614,(Nippostrongylus_brasiliensis_62:0.02076632838672887865,(Nippostrongylus_brasiliensis_86:0.04689781742296528222,Nippostrongylus_brasiliensis_73:0.03290015049420157850)67:0.00236230683286545087)18:0.00066661789752041638)12:0.00103538149252743023)5:0.00033443501687165035,Nippostrongylus_brasiliensis_56:0.03398193674753083315)18:0.00127816367212512977,(((Nippostrongylus_brasiliensis_37:0.03582303097190216168,(Nippostrongylus_brasiliensis_84:0.02702785880510712516,(Nippostrongylus_brasiliensis_7:0.02169740806388014906,(Nippostrongylus_brasiliensis_12:0.02959400633801601357,Nippostrongylus_brasiliensis_23:0.02595627663116292436)62:0.00193686494568553916)33:0.00117934482278949466)23:0.00063882889778484205)14:0.00000100000050002909,Nippostrongylus_brasiliensis_17:0.01213137671182070061)5:0.00019481121625025233,Nippostrongylus_brasiliensis_27:0.03782966425628301460)5:0.00048470066544824942)9:0.00102753097226633691)2:0.00050536966280183672)4:0.00082902490518476203,Nippostrongylus_brasiliensis_8:0.03853951059770509280)8:0.00157715051757106699)1:0.00044185968395952743,(Nippostrongylus_brasiliensis_49:0.06914866315194806434,((Nippostrongylus_brasiliensis_5:0.06272308149747947426,Nippostrongylus_brasiliensis_98:0.04375661670127294067)15:0.00172116569100754001,(Nippostrongylus_brasiliensis_18:0.07102354701920160496,Nippostrongylus_brasiliensis_89:0.08415828069431882663)11:0.00255800469843984156)6:0.00041559773016874586)6:0.00089869604453524175)0:0.00099438116764151928,((Nippostrongylus_brasiliensis_39:0.07521353400630111097,((Nippostrongylus_brasiliensis_19:0.03428018810106304992,(((Nippostrongylus_brasiliensis_32:0.03547053964295113909,((Nippostrongylus_brasiliensis_54:0.01736005556197848382,Nippostrongylus_brasiliensis_2:0.02083486729371281793)100:0.01533048367702207794,Nippostrongylus_brasiliensis_1:0.04099336464176042694)44:0.00151470882885121295)37:0.00159028971421388068,Nippostrongylus_brasiliensis_26:0.05382071722889139598)47:0.00152059381208474211,Nippostrongylus_brasiliensis_66:0.04104276524491771994)28:0.00145279082559325481)30:0.00134968555688252207,(((((((Nippostrongylus_brasiliensis_76:0.06786418048467304787,Nippostrongylus_brasiliensis_9:0.08374845955525803132)70:0.03356273824848494264,((Nippostrongylus_brasiliensis_21:0.05109238372425316949,(Nippostrongylus_brasiliensis_28:0.01821552178120542168,Nippostrongylus_brasiliensis_51:0.01906468974686956891)95:0.00315526442754057420)64:0.00284310917625604266,Nippostrongylus_brasiliensis_46:0.03149204841622236378)25:0.00078003154131923047)25:0.00157181232264096441,Nippostrongylus_brasiliensis_78:0.05347255775702512010)5:0.00024066910696958038,Nippostrongylus_brasiliensis_11:0.04198835547361270265)13:0.00036920396639837953,Nippostrongylus_brasiliensis_4:0.04202881259881938864)13:0.00083328835231127668,Nippostrongylus_brasiliensis_52:0.06941464694777747801)13:0.00083789852850801318,Nippostrongylus_brasiliensis_34:0.05411737673248692704)10:0.00127378445617357572)4:0.00000100000050002909)5:0.00045699361473417095,(((Nippostrongylus_brasiliensis_53:0.06007769867723861124,(((((((Nippostrongylus_brasiliensis_91:0.09213397003159942700,(Nippostrongylus_brasiliensis_50:0.02354734359320556983,(Nippostrongylus_brasiliensis_75:0.01046055415927047913,(Nippostrongylus_brasiliensis_20:0.00351332161644315457,Nippostrongylus_brasiliensis_67:0.01781302644801731339)55:0.00127825924658268321)66:0.00293553066691186774)74:0.00000100000050002909)12:0.00102908557305618118,Nippostrongylus_brasiliensis_59:0.02584303607154747953)10:0.00059463705918780436,Nippostrongylus_brasiliensis_63:0.03646553532027267674)7:0.00157547297543974250,Nippostrongylus_brasiliensis_55:0.03183527367266579533)4:0.00127247933582407859,Nippostrongylus_brasiliensis_44:0.03991819301903559714)1:0.00071061819865443859,((((Nippostrongylus_brasiliensis_68:0.04338345162576813518,(Nippostrongylus_brasiliensis_38:0.02870439047461629742,Nippostrongylus_brasiliensis_58:0.04078454666515295840)47:0.00183492551810388429)25:0.00157921204689071438,Nippostrongylus_brasiliensis_88:0.04518302237266249438)11:0.00039535857316024155,(Nippostrongylus_brasiliensis_101:0.07274803582892630516,(Nippostrongylus_brasiliensis_40:0.05685517061282546053,Nippostrongylus_brasiliensis_100:0.09534197695026960795)56:0.04685236192263254884)42:0.01496372831814805383)5:0.00119024766909048936,Nippostrongylus_brasiliensis_22:0.04504059413939693474)3:0.00086890477962183496)0:0.00055437429816509434,Nippostrongylus_brasiliensis_85:0.03825860207420647696)0:0.00000100000050002909)0:0.00108990452933841971,Nippostrongylus_brasiliensis_97:0.06826051450813944155)0:0.00049851660791834951,Nippostrongylus_brasiliensis_33:0.08006405864035885667)0:0.00000100000050002909)0:0.00037700844093865432)2:0.00130065406094685546,Nippostrongylus_brasiliensis_82:0.10000988024531015652)10:0.00223101944270269427,(Nippostrongylus_brasiliensis_16:0.08801839311287425194,Nippostrongylus_brasiliensis_90:0.06850664483555470030)49:0.00337299559630184920)2:0.00096928415481384246,(Nippostrongylus_brasiliensis_87:0.09362915236245453188,Nippostrongylus_brasiliensis_24:0.10124897354802522842)5:0.00122861226688592028)5:0.00173089537423468738,Nippostrongylus_brasiliensis_99:0.09900498350777542367)3:0.00115660803892713663)3:0.00156559681568415785)1:0.00130946989226977755,Nippostrongylus_brasiliensis_70:0.12698691842116818784)1:0.00099989136359059073)0:0.00045396658391174088,(Nippostrongylus_brasiliensis_80:0.10283991744727402629,Nippostrongylus_brasiliensis_35:0.11716309704006518111)19:0.01249170574052205912)1:0.00120076544433468245,Nippostrongylus_brasiliensis_31:0.16555528184949536152)0:0.00070604366594651934)1:0.00137705156905018719)1:0.00046287983155223530)8:0.00339359812133561197,Nippostrongylus_brasiliensis_71:0.13928046007357963720)21:0.00313831079960730534,Nippostrongylus_brasiliensis_6:0.22312478725418249947)91:0.03032584604516257165)66:0.02793251407705843459,(Nippostrongylus_brasiliensis_10:0.24764071020484362817,Nippostrongylus_brasiliensis_36:0.24981950219108275957)52:0.04689301615132781403)99:0.11050769336337790127)48:0.02255270707562713819)99:0.20425685502132562288,((((((Sorex_araneus_10:0.08406940808494960116,Sorex_araneus_49:0.09938959738261990418)30:0.00819647961908851960,Sorex_araneus_5:0.08833524745393167565)15:0.00763784946993500795,(Sorex_araneus_51:0.08422826152661180843,Sorex_araneus_95:0.08107931006437095467)30:0.00995255385060055467)3:0.00630235904947180296,((Sorex_araneus_69:0.07368118380757336661,Sorex_araneus_97:0.09336730821453505247)10:0.01141242964711591985,Sorex_araneus_22:0.07817714962593341754)1:0.00536141288526028811)1:0.00618721066730389211,(((Sorex_araneus_39:0.08567649678840362493,Sorex_araneus_19:0.09762516502867149559)13:0.00820880838828465242,Sorex_araneus_46:0.09249900255329285281)5:0.00651448768103450333,(Sorex_araneus_59:0.10452689463628143940,((Sorex_araneus_84:0.09806725991716211399,(Sorex_araneus_64:0.08404641242453055050,Sorex_araneus_73:0.08110207273169142694)35:0.00690816486823421939)13:0.00656322802102625533,(Sorex_araneus_98:0.09319679326477095516,Sorex_araneus_80:0.07821641560543628191)35:0.01000814113438353373)4:0.00392538757570223048)0:0.00455166678930602787)0:0.00470665740068433071)0:0.00406549097324804265,((Sorex_araneus_45:0.09097428157797936288,(Sorex_araneus_74:0.09485076742221471013,(Sorex_araneus_43:0.09596543129500291480,Sorex_araneus_56:0.08512850148935353911)59:0.01042703817571736385)13:0.00339981826130571815)2:0.00555132059380226105,(Sorex_araneus_70:0.09507174101193108240,(Sorex_araneus_54:0.08457176949356841333,Sorex_araneus_11:0.11327691754928781442)20:0.00444217762884989691)21:0.00827166919170961579)2:0.00646681966393551112)6:0.00233388790327943236)14:0.00499371362272033568,(Sorex_araneus_50:0.10962410425017742044,(Sorex_araneus_48:0.10043617153499070915,Sorex_araneus_94:0.08148328452189401716)14:0.01136114310143060760)4:0.00554961260731391941)4:0.00587674273468690497)0:0.00252021263747936181,(((Sorex_araneus_9:0.08518096769699950999,Sorex_araneus_72:0.09651112689595078842)22:0.01096811184095258969,(Sorex_araneus_3:0.10113359906984280279,Sorex_araneus_25:0.09903240216723678546)2:0.00678998083657538810)1:0.00754348975890093993,(Sorex_araneus_77:0.09240070950711425091,Sorex_araneus_33:0.08750672752957563971)29:0.01030072356328993327)0:0.00610789760240197308)0:0.00510427567713825879,(Sorex_araneus_71:0.07743873760260870653,Sorex_araneus_55:0.09758250969664815366)12:0.01460844293671467037)0:0.00078429422502473100)1:0.00259621038960970328,((Sorex_araneus_13:0.07784473063671663862,(Sorex_araneus_99:0.08917919886902389570,((Sorex_araneus_30:0.09550784355224584132,Sorex_araneus_65:0.09218852024323100081)89:0.01030263762253462272,(Sorex_araneus_21:0.07351085514402923293,Sorex_araneus_8:0.09083729971306851725)95:0.01154357604703053382)66:0.00544889650814341098)59:0.00947469375171603075)9:0.00446433046224415254,(((Sorex_araneus_82:0.09901935859304851484,Sorex_araneus_75:0.08658048726935489714)40:0.00845418965406996396,Sorex_araneus_36:0.09306828645835436842)24:0.01009857294304256949,((Sorex_araneus_26:0.10805313452930956353,(Sorex_araneus_41:0.08966748461930400260,(Sorex_araneus_52:0.05973952609899760291,Sorex_araneus_29:0.10070915709052531695)4:0.00446927619480060566)3:0.00410485223717989029)2:0.00323337999516308972,((Sorex_araneus_78:0.09308112696447955192,Sorex_araneus_60:0.09194955506656174449)20:0.00688073897811434035,(Sorex_araneus_89:0.08076204196114106226,Sorex_araneus_58:0.08447046401432610485)12:0.00661061058079419946)7:0.00655312664180694900)0:0.00269721040454353996)0:0.00287568002835740391)1:0.00298419064051869002)99:0.01970647430866210095,((Sorex_araneus_96:0.07188374632949701137,Sorex_araneus_92:0.07003956841158148761)92:0.00777249527534947405,(Sorex_araneus_4:0.06015895779071577659,(Sorex_araneus_57:0.05613730514115006232,(Sorex_araneus_27:0.06112906718535971590,(Sorex_araneus_34:0.05935714354479413452,(Sorex_araneus_61:0.03904824922778862145,Sorex_araneus_53:0.04922680580920174576)91:0.00826422638730894832)38:0.00257082072883423876)34:0.00190262771033438620)98:0.01060520335449322352)100:0.01319555619116404184)100:0.01887661490562189334)54:0.00418252386465519602,(Sorex_araneus_1:0.08884989731841289040,((Sorex_araneus_18:0.07667676914529829302,(Sorex_araneus_38:0.08157909427235812694,Sorex_araneus_100:0.08040073692891040735)40:0.00642483849448369573)69:0.00957163276603658318,((Sorex_araneus_86:0.05960999073158741030,(Sorex_araneus_88:0.04386483200916168473,Sorex_araneus_87:0.04872464792382838472)100:0.02351091467703607385)100:0.02087779365695785136,Sorex_araneus_67:0.08786328162280768184)67:0.00720977782433184552)58:0.00576740214859793824)36:0.00285257390031592659)84:0.00946743509496780246,Sorex_araneus_63:0.07349672023928260911);
